# Supplementary material for: Investigating the causal relationship between inflammation and multiple types of hearing loss: a multi-omics approach combining Mendelian randomization and molecular docking
Source: Front Neurol. 2024 Nov 28;15:1422241. doi: 10.3389/fneur.2024.1422241 (PMC11638537; doi:10.3389/fneur.2024.1422241)
Supplement: Supplementary file 2 [file Table_2.XLSX]

## Sheet: Sheet0
Supplementary Table 1. STROBE-MR checklist of recommended items to address in reports of Mendelian randomization studies.
Supplementary Table 2. Details of the source data.
Supplementary Table 3A. Results of the causal effect of 91inflammation proteins on SNHL
Supplementary Table 3B. SNPs associated with inflammatory proteins on SNHL.
Supplementary Table 3C. Horizontal error testing of 91 inflammatory proteins on SNHL.
Supplementary Table 3D. Heterogeneity tests of 91 inflammatory proteins on SNHL.
Supplementary Table 4A. Results of the causal effect of 91inflammation proteins on SIHL
Supplementary Table 4B. SNPs associated with inflammatory proteins on SIHL.
Supplementary Table 4C. Horizontal error testing of 91 inflammatory proteins on SIHL.
Supplementary Table 4D. Heterogeneity tests of 91 inflammatory proteins on SIHL.
Supplementary Table 5A. Results of the causal effect of 91inflammation proteins on OHL
Supplementary Table 5B. SNPs associated with inflammatory proteins on OHL.
Supplementary Table 5C. Horizontal error testing of 91 inflammatory proteins on OHL.
Supplementary Table 5D. Heterogeneity tests of 91 inflammatory proteins on OHL.
Supplementary Table 6A. Results of the causal effect of inflammation proteins on Hearing loss, difficulty in hearing.
Supplementary Table 6B. SNPs associated with inflammatory proteins on Hearing loss, difficulty in hearing.
Supplementary Table 6C. Horizontal error testing of inflammatory proteins on Hearing loss, difficulty in hearing.
Supplementary Table 7. Genes Associated with Protein via Mendelian Randomization and FUMA SNP2GENE Analysis (SIHL).
Supplementary Table 8.Mendelian Randomization-derived SIHL-associated Proteins SNPs Mapped Genes Summary.
Supplementary Table 9. Functional enrichment results of proteins related to SIHL.
Supplementary Table 10. Potential Traditional Chinese Medicine active components targeting CCL19.
Supplementary Table 11. Molecular Docking Efficiency Results of Drugs with CDCP1 and TSLP.

## Sheet: Sheet1.
Supplementary Table 1. STROBE-MR checklist of recommended items to address in reports of Mendelian randomization studies1 2
Item No.	Section	Checklist item	Relevant text from manuscript (Sction.)
1	TITLE and ABSTRACT	Indicate Mendelian randomization (MR) as the study’s design in the title and/or the abstract if that is a main purpose of the study	Title & Abstract
	INTRODUCTION
2	Background	Explain the scientific background and rationale for the reported study. What is the exposure? Is a potential causal relationship between exposure and outcome plausible? Justify why MR is a helpful method to address the study question	Introduction
3	Objectives	State specific objectives clearly, including pre-specified causal hypotheses (if any). State that MR is a method that, under specific assumptions, intends to estimate causal effects	Introduction & Supplementary Figure1&Figure1
	METHODS
4	Study design and data sources	Present key elements of the study design early in the article. Consider including a table listing sources of data for all phases of the study. For each data source contributing to the analysis, describe the following:	Methods &Supplementary Table 2 & Figure1
	a)	Setting: Describe the study design and the underlying population, if possible. Describe the setting, locations, and relevant dates, including periods of recruitment, exposure, follow-up, and data collection, when available.	Methods &Supplementary Table 2
	b)	Participants: Give the eligibility criteria, and the sources and methods of selection of participants. Report the sample size, and whether any power or sample size calculations were carried out prior to the main analysis	Methods &Supplementary Table 2
	c)	Describe measurement, quality control and selection of genetic variants	Methods (Mendelian randomization analysis)
	d)	For each exposure, outcome, and other relevant variables, describe methods of assessment and diagnostic criteria for diseases	Methods &Supplementary Table 2
	e)	Provide details of ethics committee approval and participant informed consent, if relevant	Methods (Data availability )
5	Assumptions	Explicitly state the three core IV assumptions for the main analysis (relevance, independence and exclusion restriction) as well assumptions for any additional or sensitivity analysis	Introduction & Supplementary Figure1
6	Statistical methods: main analysis	Describe statistical methods and statistics used
	a)	Describe how quantitative variables were handled in the analyses (i.e., scale, units, model)	Not applicable
	b)	Describe how genetic variants were handled in the analyses and, if applicable, how their weights were selected	Methods (Mendelian randomization analysis)(i)-(iv)
	c)	Describe the MR estimator (e.g. two-stage least squares, Wald ratio) and related statistics. Detail the included covariates and, in case of two-sample MR, whether the same covariate set was used for adjustment in the two samples	Methods (Mendelian randomization analysis)
	d)	Explain how missing data were addressed	Not applicable
	e)	If applicable, indicate how multiple testing was addressed	Methods (Mendelian randomization analysis)
7	Assessment of assumptions	Describe any methods or prior knowledge used to assess the assumptions or justify their validity	Methods (Mendelian randomization analysis)
8	Sensitivity analyses and additional analyses	Describe any sensitivity analyses or additional analyses performed (e.g. comparison of effect estimates from different approaches, independent replication, bias analytic techniques, validation of instruments, simulations)	Methods (Mendelian randomization analysis)
9	Software and pre-registration
	a)	Name statistical software and package(s), including version and settings used	Methods (Mendelian randomization analysis)
	b)	State whether the study protocol and details were pre-registered (as well as when and where)	Methods (Mendelian randomization analysis)
	RESULTS
10	Descriptive data
	a)	Report the numbers of individuals at each stage of included studies and reasons for exclusion. Consider use of a flow diagram	Not applicable
	b)	Report summary statistics for phenotypic exposure(s), outcome(s), and other relevant variables (e.g. means, SDs, proportions)	Supplementary Table 3B & Supplementary Table 4B & Supplementary Table 5B & Supplementary Table 6B
	c)	If the data sources include meta-analyses of previous studies, provide the assessments of heterogeneity across these studies	Not applicable
	d)	For two-sample MR:	MR analysis（i）& Supplementary Table 2
		i. Provide justification of the similarity of the genetic variant-exposure associations between the exposure and outcome samples
		ii. Provide information on the number of individuals who overlap between the exposure and outcome studies
11	Main results
	a)	Report the associations between genetic variant and exposure, and between genetic variant and outcome, preferably on an interpretable scale	Result & Figure 2-3 & Supplementary Table 3B & Supplementary Table 4B & Supplementary Table 5B & Supplementary Table 6B
	b)	Report MR estimates of the relationship between exposure and outcome, and the measures of uncertainty from the MR analysis, on an interpretable scale, such as odds ratio or relative risk per SD difference	Result & Figure 2-3 & Supplementary Table 3A & Supplementary Table 4A & Supplementary Table 5A & Supplementary Table 6A
	c)	If relevant, consider translating estimates of relative risk into absolute risk for a meaningful time period	Not applicable
	d)	Consider plots to visualize results (e.g. forest plot, scatterplot of associations between genetic variants and outcome versus between genetic variants and exposure)	Supplementary Figure2-4
12	Assessment of assumptions
	a)	Report the assessment of the validity of the assumptions	Results (The result of Mendelian randomization analysis)
	b)	Report any additional statistics (e.g., assessments of heterogeneity across genetic variants, such as I2, Q statistic or E-value)	Result & Supplementary Table 3C,3D & Supplementary Table 4C,4D & Supplementary Table 5C,5D & Supplementary Table 6C
13	Sensitivity analyses and additional analyses
	a)	Report any sensitivity analyses to assess the robustness of the main results to violations of the assumptions	Supplementary Table 3C,3D & Supplementary Table 4C,4D & Supplementary Table 5C,5D & Supplementary Table 6C
	b)	Report results from other sensitivity analyses or additional analyses	Result (Mendelian randomization Analysis Results)
	c)	Report any assessment of direction of causal relationship (e.g., bidirectional MR)	Not applicable
	d)	When relevant, report and compare with estimates from non-MR analyses	Not applicable
	e)	Consider additional plots to visualize results (e.g., leave-one-out analyses)	Supplementary Figure 5C & Supplementary Figure 6C
	DISCUSSION
14	Key results	Summarize key results with reference to study objectives	Discussion (paragraph 1)
15	Limitations	Discuss limitations of the study, taking into account the validity of the IV assumptions, other sources of potential bias, and imprecision. Discuss both direction and magnitude of any potential bias and any efforts to address them	Discussion (paragraph 7)
16	Interpretation
	a)	Meaning: Give a cautious overall interpretation of results in the context of their limitations and in comparison with other studies	Discussion (paragraph 2-5)
	b)	Mechanism: Discuss underlying biological mechanisms that could drive a potential causal relationship between the investigated exposure and the outcome, and whether the gene-environment equivalence assumption is reasonable. Use causal language carefully, clarifying that IV estimates may provide causal effects only under certain assumptions	Discussion (paragraph 2-5)
	c)	Clinical relevance: Discuss whether the results have clinical or public policy relevance, and to what extent they inform effect sizes of possible interventions	Discussion (paragraph 5-7)
17	Generalizability	Discuss the generalizability of the study results (a) to other populations, (b) across other exposure periods/timings, and (c) across other levels of exposure	Discussion (paragraph 7)
	OTHER INFORMATION
18	Funding	Describe sources of funding and the role of funders in the present study and, if applicable, sources of funding for the databases and original study or studies on which the present study is based	Funding
19	Data and data sharing	Provide the data used to perform all analyses or report where and how the data can be accessed, and reference these sources in the article. Provide the statistical code needed to reproduce the results in the article, or report whether the code is publicly accessible and if so, where	Data Availability Statement
20	Conflicts of Interest	All authors should declare all potential conflicts of interest	Conflicts of Interest
1	Skrivankova VW, Richmond RC, Woolf BAR, Yarmolinsky J, Davies NM, Swanson SA, et al. Strengthening the Reporting of Observational Studies in Epidemiology using Mendelian Randomization (STROBE-MR) Statement. JAMA. 2021;under review.
2	Skrivankova VW, Richmond RC, Woolf BAR, Davies NM, Swanson SA, VanderWeele TJ, et al. Strengthening the Reporting of Observational Studies in Epidemiology using Mendelian Randomisation (STROBE-MR): Explanation and Elaboration. BMJ. 2021;375:n2233.

## Sheet: Sheet2.
Supplementary Table 2. Details of the source data.
GWAS ID	Trait	Year	Category	Sub category	Population	Sex	ncase	ncontrol	Number of SNPs	Author	Build	Note	PMID
finn-b-H8_HL_SEN_NAS	Sensorineural hearing loss	2021	Binary	NA	European	Males and Females	15952	196592	16380454	NA	HG19/GRCh37	H8_HL_SEN_NAS	NA
finn-b-H8_HL_IDIOP	Sudden idiopathic hearing loss	2021	Binary	NA	European	Males and Females	1491	196592	16380424	NA	HG19/GRCh37	H8_HL_IDIOP	NA
finn-b-H8_OTHHEARINGLOSS	Other hearing loss	2021	Binary	NA	European	Males and Females	4157	196592	16380432	NA	HG19/GRCh37	H8_OTHHEARINGLOSS
ebi-a-GCST90018857	Hearing loss, difficulty in hearing	2021	NA	NA	European	NA	14654	474839	24181241	Sakaue S	HG19/GRCh37	NA	34594039
NA	91 inflammation proteins	2023	NA	NA	European	Males and Females	14,824 participants		NA	Jing Hua Zhao	NA	NA	37563310

## Sheet: Sheet3.
Supplementary Table 3A. Results of the causal effect of 91inflammation proteins on SNHL
id.exposure	outcome	exposure	method	nsnp	b	se	pval	pve	FDR
GCST90274765	SNHL	CCL19	Inverse variance weighted	19	0.20524	0.0791906	0.0095497	5.09284	0.869023
GCST90274789	SNHL	FGF23	Inverse variance weighted	15	0.203514	0.0960166	0.0340424	3.47294	0.899854
GCST90274844	SNHL	TRANCE	Inverse variance weighted	27	-0.106758	0.0553173	0.0536172	7.58719	0.899854
GCST90274840	SNHL	TNF-B	Inverse variance weighted	24	0.0778557	0.0461696	0.0917385	6.30186	0.899854
GCST90274811	SNHL	IL-2RB	Inverse variance weighted	12	-0.174526	0.111999	0.119165	2.38946	0.899854
GCST90274824	SNHL	MCP-4	Inverse variance weighted	18	0.0835253	0.0555263	0.132518	5.92452	0.899854
GCST90274830	SNHL	OPG	Inverse variance weighted	18	0.105601	0.0729483	0.147724	4.81735	0.899854
GCST90274781	SNHL	CXCL11	Inverse variance weighted	21	0.108473	0.0758767	0.152832	5.17738	0.899854
GCST90274846	SNHL	TWEAK	Inverse variance weighted	26	-0.100242	0.0720644	0.164223	6.52942	0.899854
GCST90274777	SNHL	CST5	Inverse variance weighted	31	-0.0610887	0.0442343	0.167271	8.58457	0.899854
GCST90274776	SNHL	CSF1	Inverse variance weighted	16	0.113231	0.082723	0.171064	3.67572	0.899854
GCST90274812	SNHL	IL-33	Inverse variance weighted	11	-0.1453	0.10652	0.172548	2.15295	0.899854
GCST90274837	SNHL	STAMBPL1	Inverse variance weighted	11	0.164032	0.121764	0.177939	2.2642	0.899854
GCST90274780	SNHL	CXCL10	Inverse variance weighted	23	0.102338	0.0767276	0.182275	5.78329	0.899854
GCST90274759	SNHL	ADA	Inverse variance weighted	13	0.0622584	0.0469804	0.185105	4.14887	0.899854
GCST90274815	SNHL	IL-6	Inverse variance weighted	8	0.13467	0.103883	0.194851	2.0928	0.899854
GCST90274796	SNHL	IL-10RA	Inverse variance weighted	10	0.105049	0.0871319	0.227958	1.99214	0.899854
GCST90274800	SNHL	IL-15RA	Inverse variance weighted	12	0.0595516	0.0497623	0.231415	3.66032	0.899854
GCST90274825	SNHL	MIP-1a	Inverse variance weighted	13	-0.0651533	0.0577057	0.258872	3.90004	0.899854
GCST90274786	SNHL	S100-A12	Inverse variance weighted	16	0.0913175	0.0826341	0.269124	3.83156	0.899854
GCST90274769	SNHL	CCL28	Inverse variance weighted	20	0.0996518	0.0916103	0.276693	4.34817	0.899854
GCST90274771	SNHL	2B4	Inverse variance weighted	21	-0.0823518	0.0761945	0.279782	5.39988	0.899854
GCST90274829	SNHL	NT-3	Inverse variance weighted	17	-0.106227	0.10011	0.288643	3.51048	0.899854
GCST90274832	SNHL	PDL1	Inverse variance weighted	14	-0.0951878	0.0969023	0.325948	3.29711	0.899854
GCST90274785	SNHL	DNER	Inverse variance weighted	16	0.0709284	0.072329	0.326772	4.37049	0.899854
GCST90274770	SNHL	CCL4	Inverse variance weighted	18	0.0371791	0.0412605	0.367544	5.29286	0.899854
GCST90274761	SNHL	AXIN-1	Inverse variance weighted	7	0.15219	0.169468	0.369163	1.43997	0.899854
GCST90274835	SNHL	SLAM	Inverse variance weighted	25	-0.0731073	0.0815061	0.369743	6.19717	0.899854
GCST90274843	SNHL	TRAIL	Inverse variance weighted	26	0.0369315	0.0427792	0.38797	8.05663	0.899854
GCST90274784	SNHL	CXCL9	Inverse variance weighted	20	0.0720878	0.0840161	0.39088	4.77519	0.899854
GCST90274772	SNHL	CD40L	Inverse variance weighted	15	-0.0433328	0.0519737	0.404425	4.07166	0.899854
GCST90274842	SNHL	LIGHT	Inverse variance weighted	24	-0.0483085	0.0584323	0.408383	5.62454	0.899854
GCST90274758	SNHL	eIF4E-BP1	Inverse variance weighted	11	0.078952	0.0963504	0.412544	2.73487	0.899854
GCST90274827	SNHL	MMP-10	Inverse variance weighted	14	0.063827	0.0789552	0.418863	4.40049	0.899854
GCST90274795	SNHL	IL-10	Inverse variance weighted	18	-0.0755112	0.0940704	0.422143	4.32273	0.899854
GCST90274766	SNHL	CCL20	Inverse variance weighted	21	-0.0767011	0.0962062	0.425301	4.64408	0.899854
GCST90274778	SNHL	CX3CL1	Inverse variance weighted	21	0.0656833	0.0835664	0.431867	4.72084	0.899854
GCST90274808	SNHL	IL-20RA	Inverse variance weighted	11	0.0742169	0.0977561	0.44773	2.23876	0.899854
GCST90274841	SNHL	TNFRSF9	Inverse variance weighted	27	0.0572233	0.0761246	0.452228	5.89672	0.899854
GCST90274810	SNHL	IL-24	Inverse variance weighted	10	-0.0946207	0.127043	0.456397	1.97881	0.899854
GCST90274831	SNHL	OSM	Inverse variance weighted	15	-0.0602328	0.0811163	0.457754	3.61474	0.899854
GCST90274762	SNHL	B-NGF	Inverse variance weighted	21	-0.0656265	0.0892632	0.462217	4.41464	0.899854
GCST90274774	SNHL	CD6	Inverse variance weighted	17	-0.033765	0.0463934	0.466738	5.04608	0.899854
GCST90274826	SNHL	MMP-1	Inverse variance weighted	16	0.05352	0.0754623	0.478183	4.43346	0.899854
GCST90274845	SNHL	TSLP	Inverse variance weighted	14	0.0720808	0.102116	0.480266	2.83199	0.899854
GCST90274838	SNHL	TGF-A	Inverse variance weighted	14	-0.0684249	0.0972315	0.4816	3.16198	0.899854
GCST90274793	SNHL	HGF	Inverse variance weighted	16	-0.0645604	0.0936691	0.490673	3.79333	0.899854
GCST90274814	SNHL	IL-5	Inverse variance weighted	11	0.0668566	0.0985447	0.497493	2.20397	0.899854
GCST90274790	SNHL	FGF5	Inverse variance weighted	23	-0.0350509	0.0528041	0.506824	5.69725	0.899854
GCST90274803	SNHL	IL-18	Inverse variance weighted	21	-0.0431328	0.0652469	0.508568	5.4788	0.899854
GCST90274806	SNHL	IL-2	Inverse variance weighted	15	-0.0579629	0.0893532	0.516536	2.96635	0.899854
GCST90274767	SNHL	CCL23	Inverse variance weighted	22	0.0361962	0.0573335	0.527827	5.39576	0.899854
GCST90274804	SNHL	IL-18R1	Inverse variance weighted	22	0.022843	0.0367147	0.533826	6.88912	0.899854
GCST90274822	SNHL	MCP-2	Inverse variance weighted	28	-0.0198518	0.0326093	0.542671	9.5554	0.899854
GCST90274836	SNHL	SULT1A1	Inverse variance weighted	23	-0.0411702	0.0683083	0.5467	5.60325	0.899854
GCST90274788	SNHL	FGF21	Inverse variance weighted	14	0.0469247	0.0801928	0.558448	4.01136	0.899854
GCST90274820	SNHL	LIFR	Inverse variance weighted	15	0.037531	0.0649959	0.563645	3.76904	0.899854
GCST90274773	SNHL	CD5	Inverse variance weighted	20	-0.0464334	0.0857442	0.58814	5.25061	0.915224
GCST90274848	SNHL	VEGF-A	Inverse variance weighted	21	-0.0331529	0.0633856	0.60095	5.50839	0.915224
GCST90274813	SNHL	IL-4	Inverse variance weighted	9	0.0595885	0.114714	0.603444	1.81857	0.915224
GCST90274823	SNHL	MCP-3	Inverse variance weighted	17	0.0340377	0.0710973	0.632117	4.23963	0.938423
GCST90274791	SNHL	FLT3LG	Inverse variance weighted	27	-0.0280544	0.0600018	0.640099	7.2525	0.938423
GCST90274801	SNHL	IL-17A	Inverse variance weighted	12	0.0461588	0.101624	0.649677	2.3943	0.938423
GCST90274816	SNHL	IL-7	Inverse variance weighted	12	0.0432348	0.116856	0.711395	2.42392	0.991982
GCST90274821	SNHL	MCP-1	Inverse variance weighted	22	-0.0199706	0.0624204	0.749017	5.73459	0.991982
GCST90274783	SNHL	CXCL6	Inverse variance weighted	10	0.0160394	0.0530765	0.762505	3.12413	0.991982
GCST90274833	SNHL	SCF	Inverse variance weighted	30	0.0198913	0.0701121	0.776635	8.14147	0.991982
GCST90274828	SNHL	NRTN	Inverse variance weighted	14	0.0220137	0.0798179	0.782703	2.78267	0.991982
GCST90274839	SNHL	TNF	Inverse variance weighted	17	-0.0271567	0.102742	0.791534	3.47732	0.991982
GCST90274799	SNHL	IL-13	Inverse variance weighted	11	0.0214005	0.0889153	0.8098	2.27848	0.991982
GCST90274764	SNHL	CCL11	Inverse variance weighted	19	-0.01679	0.0721129	0.815894	5.13995	0.991982
GCST90274782	SNHL	CXCL5	Inverse variance weighted	14	-0.0105676	0.0525086	0.8405	4.59226	0.991982
GCST90274787	SNHL	FGF19	Inverse variance weighted	21	0.0167848	0.0839474	0.841524	4.95	0.991982
GCST90274768	SNHL	CCL25	Inverse variance weighted	22	0.00868756	0.0449782	0.846841	6.348	0.991982
GCST90274809	SNHL	IL-22RA1	Inverse variance weighted	11	0.0296662	0.157326	0.850433	2.1726	0.991982
GCST90274763	SNHL	CASP8	Inverse variance weighted	13	0.0187308	0.115406	0.871067	3.03373	0.991982
GCST90274792	SNHL	GDNF	Inverse variance weighted	12	0.0121902	0.0773314	0.874744	3.33576	0.991982
GCST90274779	SNHL	CXCL1	Inverse variance weighted	8	-0.0118035	0.0812888	0.884549	2.18254	0.991982
GCST90274847	SNHL	uPA	Inverse variance weighted	21	0.00895492	0.0626878	0.886409	5.88718	0.991982
GCST90274805	SNHL	IL-1A	Inverse variance weighted	12	0.0146595	0.125436	0.906965	2.83585	0.991982
GCST90274794	SNHL	IFNG	Inverse variance weighted	10	-0.0105361	0.103389	0.918831	2.11228	0.991982
GCST90274802	SNHL	IL-17C	Inverse variance weighted	17	0.011147	0.112531	0.921093	3.60602	0.991982
GCST90274819	SNHL	LIF	Inverse variance weighted	11	0.010084	0.10829	0.925808	2.16141	0.991982
GCST90274798	SNHL	IL-12B	Inverse variance weighted	28	-0.00365842	0.0433429	0.932733	8.83914	0.991982
GCST90274775	SNHL	CDCP1	Inverse variance weighted	25	0.00331973	0.0510056	0.948106	6.82617	0.991982
GCST90274817	SNHL	IL-8	Inverse variance weighted	16	0.00757399	0.119897	0.94963	3.51745	0.991982
GCST90274807	SNHL	IL-20	Inverse variance weighted	10	0.00637804	0.114572	0.955606	2.03185	0.991982
GCST90274760	SNHL	ARTN	Inverse variance weighted	17	0.00254218	0.0860145	0.976422	3.38703	0.991982
GCST90274797	SNHL	IL-10RB	Inverse variance weighted	18	-0.00118119	0.0460725	0.979546	4.52731	0.991982
GCST90274834	SNHL	SIRT2	Inverse variance weighted	13	-0.00211824	0.100552	0.983193	2.96375	0.991982
GCST90274818	SNHL	LAP(TGF-B1)	Inverse variance weighted	19	-0.00101209	0.100708	0.991982	4.4791	0.991982

## Sheet: Sheet4.
Supplementary Table 3B. SNPs associated with inflammatory proteins on SNHL.
SNP	effect_allele.exposure	other_allele.exposure	effect_allele.outcome	other_allele.outcome	beta.exposure	beta.outcome	eaf.exposure	eaf.outcome	chr.outcome	pos.outcome	gene.outcome	pval.outcome	se.outcome	outcome	chr.exposure	pos.exposure	se.exposure	pval.exposure	samplesize.exposure	exposure	R2	F	maf	INITIAL.SAMPLE.SIZE
rs1001495	T	C	T	C	0.0983	0.00517163	0.9113	0.907138	2	240707925	KIF1A	0.895836	0.039501	SNHL	2	241647342	0.0215	4.83e-06	13650	CCL23	0.00155502	20.9009	0.0887	14,736 European ancestry individuals
rs11017721	A	G	A	G	0.0971	-0.00525132	0.1154	0.100924	10	131107162	TCERG1L	0.891038	0.0383332	SNHL	10	132905425	0.0186	1.79e-07	14288	CCL23	0.00202635	27.2488	0.1154	14,736 European ancestry individuals
rs113959305	T	C	T	C	-0.1397	-0.0479664	0.0559	0.0318168	22	50637853	ARSA	0.480597	0.0680044	SNHL	22	51076281	0.0285	9.5e-07	13224	CCL23	0.00178694	24.0236	0.0559	14,736 European ancestry individuals
rs116683909	A	G	A	G	-0.21	0.0489323	0.0278	0.0271377	3	14404403	SLC6A6	0.491684	0.0711605	SNHL	3	14445911	0.0426	8.24e-07	14724	CCL23	0.00180724	24.2971	0.0278	14,736 European ancestry individuals
rs117639761	A	C	A	C	-0.3246	-0.0248623	0.9561	0.979105	17	35868176	HEATR9	0.753368	0.0791281	SNHL	17	34195180	0.0413	3.85e-15	14736	CCL23	0.00458127	61.7635	0.0439	14,736 European ancestry individuals
rs12204524	C	G	C	G	0.1164	-0.0516575	0.9291	0.950111	6	85435025	NT5E	0.327222	0.0527266	SNHL	6	86144743	0.0237	9.04e-07	14727	CCL23	0.00179396	24.1182	0.0709	14,736 European ancestry individuals
rs12949647	A	G	A	G	-0.0643	-0.0461855	0.7287	0.701045	17	21483148	C17orf51	0.0661774	0.0251388	SNHL	17	21386459	0.0137	2.69e-06	14288	CCL23	0.00163852	22.025	0.2713	14,736 European ancestry individuals
rs146074782	A	G	A	G	-0.3061	-0.0846481	0.0116	0.0115263	1	203472132	PRELP	0.434153	0.108231	SNHL	1	203441260	0.0626	1.01e-06	12935	CCL23	0.00177823	23.9064	0.0116	14,736 European ancestry individuals
rs17735284	A	T	A	T	0.0927	-0.034421	0.0922	0.0570767	11	84661469	DLG2	0.48383	0.049162	SNHL	11	84372512	0.0202	4.45e-06	14725	CCL23	0.0015666	21.0568	0.0922	14,736 European ancestry individuals
rs1926742	A	G	A	G	0.0574	0.0169679	0.3093	0.314245	10	18006553	SLC39A12	0.492261	0.0247087	SNHL	10	18295482	0.0125	4.39e-06	14725	CCL23	0.00156857	21.0833	0.3093	14,736 European ancestry individuals
rs2870238	T	C	T	C	0.0574	0.0235551	0.4869	0.454402	4	76451926	SHROOM3	0.306708	0.0230446	SNHL	4	77373079	0.0114	4.78e-07	14736	CCL23	0.00188529	25.3483	0.4869	14,736 European ancestry individuals
rs4317138	T	C	T	C	0.0585	0.011587	0.6736	0.662339	3	46420653	CCRL2	0.634296	0.0243583	SNHL	3	46462144	0.0127	4.1e-06	14288	CCL23	0.00157834	21.2148	0.3264	14,736 European ancestry individuals
rs438811	T	C	T	C	0.0669	0.0208344	0.2405	0.236223	19	44913484	APOC1	0.444486	0.0272473	SNHL	19	45416741	0.0138	1.25e-06	14720	CCL23	0.0017479	23.4979	0.2405	14,736 European ancestry individuals
rs4719850	T	C	T	C	-0.0548	0.00456824	0.5907	0.710898	7	3199346	SDK1	0.857402	0.0254239	SNHL	7	3238978	0.0118	3.42e-06	14726	CCL23	0.00160429	21.5642	0.4093	14,736 European ancestry individuals
rs712048	A	C	A	C	-0.5147	-0.039316	0.1497	0.121743	17	35999179	CCL15,CCL15-CCL14	0.263277	0.035145	SNHL	17	34326215	0.0158	1e-200	14723	CCL23	0.0732706	1061.03	0.1497	14,736 European ancestry individuals
rs73071153	A	G	A	G	-0.1497	0.080523	0.0393	0.0316838	7	17506340	RP11-507K12.1	0.21688	0.0652078	SNHL	7	17545964	0.0319	2.7e-06	14728	CCL23	0.00163807	22.019	0.0393	14,736 European ancestry individuals
rs73114426	A	G	A	G	0.0948	-0.072707	0.0846	0.100395	12	57011265	TAC3	0.0568316	0.0381744	SNHL	12	57405049	0.0207	4.66e-06	14731	CCL23	0.0015602	20.9706	0.0846	14,736 European ancestry individuals
rs74127049	C	G	C	G	0.0603	0.0495696	0.608	0.594211	1	161612410	FCGR3B	0.0416217	0.0243313	SNHL	1	161582200	0.0132	4.92e-06	13422	CCL23	0.00155237	20.8652	0.392	14,736 European ancestry individuals
rs74491711	A	G	A	G	0.1273	0.0491352	0.048	0.0550333	3	40012867	MYRIP	0.325602	0.0499844	SNHL	3	40054358	0.0278	4.67e-06	14735	CCL23	0.00155981	20.9654	0.048	14,736 European ancestry individuals
rs77083410	C	G	C	G	0.224	-0.0808183	0.0223	0.0370737	11	115211066	CADM1	0.182928	0.0606838	SNHL	11	115081786	0.0416	7.26e-08	14734	CCL23	0.00215553	28.9898	0.0223	14,736 European ancestry individuals
rs77354000	A	G	A	G	-0.2064	0.0913198	0.9788	0.978524	10	34144868	PARD3	0.250166	0.0794121	SNHL	10	34433796	0.0437	2.32e-06	14735	CCL23	0.00165927	22.3045	0.0212	14,736 European ancestry individuals
rs77527696	T	C	T	C	-0.2538	0.0988621	0.0298	0.0328276	17	36460238	TBC1D3F	0.124999	0.0644421	SNHL	17	34816052	0.0465	4.81e-08	13829	CCL23	0.00221461	29.786	0.0298	14,736 European ancestry individuals
rs10021230	A	T	A	T	0.1179	-0.0235017	0.2293	0.222884	4	73879833	CXCL1	0.392395	0.0274783	SNHL	4	74745550	0.0138	1.3e-17	14744	CXCL6	0.00492717	72.9811	0.2293	14,744 European ancestry individuals
rs10031141	A	G	A	G	-0.392	-0.00843762	0.594	0.632906	4	73728326	CXCL8	0.723093	0.0238129	SNHL	4	74594043	0.0119	1e-200	14296	CXCL6	0.0685652	1084.97	0.406	14,744 European ancestry individuals
rs11547311	T	C	T	C	0.1285	-0.0696063	0.0649	0.0246482	16	2172285	TRAF7	0.345864	0.0738416	SNHL	16	2222286	0.0272	2.31e-06	13232	CXCL6	0.00151177	22.3156	0.0649	14,744 European ancestry individuals
rs117109857	C	G	C	G	0.1897	0.000426274	0.0242	0.00821968	21	37727584	KCNJ6	0.997334	0.127591	SNHL	21	39099887	0.0415	4.85e-06	14743	CXCL6	0.00141546	20.892	0.0242	14,744 European ancestry individuals
rs12075	A	G	A	G	0.0816	0.013313	0.5554	0.532163	1	159205564	ACKR1	0.563359	0.0230385	SNHL	1	159175354	0.0115	1.29e-12	14741	CXCL6	0.0034039	50.3414	0.4446	14,744 European ancestry individuals
rs184103539	T	C	T	C	-0.1603	0.00409156	0.039	0.0746303	1	221976321	DUSP10	0.925377	0.0436837	SNHL	1	222149663	0.0351	4.95e-06	12841	CXCL6	0.0014129	20.8542	0.039	14,744 European ancestry individuals
rs3184504	T	C	T	C	0.0679	0.010089	0.4766	0.407398	12	111446804	SH2B3	0.665535	0.0233388	SNHL	12	111884608	0.0131	2.18e-07	11793	CXCL6	0.00181919	26.862	0.4766	14,744 European ancestry individuals
rs34080302	T	G	T	G	0.0605	-0.00150832	0.715	0.694865	14	88936198	TTC8	0.95175	0.0249271	SNHL	14	89402542	0.0131	3.87e-06	14296	CXCL6	0.00144482	21.326	0.285	14,744 European ancestry individuals
rs574432935	A	T	A	T	0.3432	-0.0346989	0.9894	0.985824	10	35196996	CREM	0.723944	0.0982434	SNHL	10	35485924	0.0692	7.07e-07	12778	CXCL6	0.00166583	24.5937	0.0106	14,744 European ancestry individuals
rs9371716	T	C	T	C	-0.0919	-0.0424168	0.1328	0.143225	6	153678884	OPRM1	0.19827	0.0329708	SNHL	6	154000019	0.0193	1.92e-06	12412	CXCL6	0.00153576	22.6703	0.1328	14,744 European ancestry individuals
rs10024178	T	C	T	C	-0.0925	-0.00880705	0.905	0.867962	4	5800007	CRMP1,EVC	0.796101	0.0340834	SNHL	4	5801734	0.0199	3.35e-06	14716	ADA	0.00146615	21.6032	0.095	14,736 European ancestry individuals
rs111478357	T	C	T	C	0.2044	-0.103257	0.0243	0.0155942	2	143892866	GTDC1	0.264484	0.0925365	SNHL	2	144650434	0.044	3.39e-06	13801	ADA	0.0014644	21.5773	0.0243	14,736 European ancestry individuals
rs112665079	T	C	T	C	0.8932	0.0459658	0.051	0.0457648	20	44492042	TTPAL	0.403541	0.0550282	SNHL	20	43120683	0.026	1e-200	14720	ADA	0.0742481	1180.03	0.051	14,736 European ancestry individuals
rs115657851	A	G	A	G	0.139	0.0190667	0.0462	0.0658034	1	56888175	C8A	0.681979	0.046531	SNHL	1	57353848	0.0293	2.1e-06	14715	ADA	0.00152711	22.5027	0.0462	14,736 European ancestry individuals
rs117645472	A	T	A	T	0.3494	-0.214639	0.0125	0.00179774	18	917375	ADCYAP1	0.449499	0.28382	SNHL	18	917376	0.0754	3.59e-06	11095	ADA	0.00145717	21.4706	0.0125	14,736 European ancestry individuals
rs12479560	A	G	A	G	0.12	0.0269011	0.32	0.374355	20	44672026	ADA	0.262854	0.0240259	SNHL	20	43300667	0.0147	3.26e-16	12404	ADA	0.00450822	66.6298	0.32	14,736 European ancestry individuals
rs1608554	A	G	A	G	0.0598	0.0155319	0.656	0.68481	7	22768015	AC073072.1	0.530341	0.0247525	SNHL	7	22807634	0.0122	9.5e-07	14733	ADA	0.0016301	24.0228	0.344	14,736 European ancestry individuals
rs189104742	A	T	A	T	0.2754	0.0422385	0.9857	0.969554	4	74740352	BTC	0.530534	0.0673454	SNHL	4	75665562	0.0584	2.41e-06	14729	ADA	0.00150899	22.2353	0.0143	14,736 European ancestry individuals
rs2527856	T	C	T	C	0.0562	-0.0208007	0.5989	0.579946	7	81049607	SEMA3C	0.373894	0.0233925	SNHL	7	80678923	0.0122	4.09e-06	14288	ADA	0.00144001	21.2175	0.4011	14,736 European ancestry individuals
rs541944924	T	C	T	C	0.1673	0.0267021	0.0316	0.0570231	1	204698449	LRRN2	0.590778	0.0496589	SNHL	1	204667577	0.0358	2.97e-06	14080	ADA	0.00148191	21.8357	0.0316	14,736 European ancestry individuals
rs62319741	T	C	T	C	0.1281	-0.0443868	0.9456	0.92714	4	123650740	SPRY1	0.315379	0.04421	SNHL	4	124571895	0.0258	6.87e-07	14733	ADA	0.00167252	24.649	0.0544	14,736 European ancestry individuals
rs7292320	A	G	A	G	-0.0599	-0.0107028	0.2529	0.207103	22	37525418	CARD10	0.704797	0.0282507	SNHL	22	37921425	0.0131	4.82e-06	14729	ADA	0.00141884	20.9051	0.2529	14,736 European ancestry individuals
rs80212763	T	C	T	C	0.9687	0.0961845	0.0189	0.0124454	20	44595289	PKIG	0.347814	0.102451	SNHL	20	43223930	0.0448	1.1e-103	14249	ADA	0.0307948	467.481	0.0189	14,736 European ancestry individuals
rs10042665	C	G	C	G	0.0583	-0.0173086	0.3043	0.328611	5	79479276	HOMER1	0.479085	0.0244549	SNHL	5	78775099	0.0122	1.76e-06	14727	CSF1	0.00201058	22.8318	0.3043	14,734 European ancestry individuals
rs115370595	A	G	A	G	-0.2277	-0.073558	0.9815	0.990155	2	139727401	LRP1B	0.535721	0.118777	SNHL	2	140484970	0.0496	4.42e-06	13799	CSF1	0.00185581	21.071	0.0185	14,734 European ancestry individuals
rs116443177	T	C	T	C	0.0827	-0.0169124	0.1595	0.175977	2	27541255	AC109829.1	0.576015	0.0302431	SNHL	2	27764122	0.0173	1.75e-06	12403	CSF1	0.00201198	22.8477	0.1595	14,734 European ancestry individuals
rs11685487	T	C	T	C	0.0944	0.0238773	0.1197	0.121895	2	8635190	ID2	0.501915	0.0355592	SNHL	2	8775320	0.0196	1.46e-06	14286	CSF1	0.00204231	23.1929	0.1197	14,734 European ancestry individuals
rs117591817	C	G	C	G	-0.1989	0.0092573	0.0348	0.0288226	19	58364206	ZNF497	0.89395	0.0694429	SNHL	19	58875573	0.0435	4.82e-06	14286	CSF1	0.00184107	20.9033	0.0348	14,734 European ancestry individuals
rs142421172	A	G	A	G	0.1439	0.054456	0.044	0.0659335	1	179712952	TDRD5	0.248148	0.0471537	SNHL	1	179682087	0.031	3.45e-06	12840	CSF1	0.00189737	21.5438	0.044	14,734 European ancestry individuals
rs1605333	C	G	C	G	-0.0601	0.0383966	0.6484	0.620466	12	57994449	ATP23	0.104495	0.0236514	SNHL	12	58388232	0.0124	1.25e-06	13237	CSF1	0.00206816	23.4871	0.3516	14,734 European ancestry individuals
rs17610659	T	C	T	C	0.1684	0.0381752	0.4821	0.509496	1	109960674	AHCYL1	0.0963785	0.0229602	SNHL	1	110503296	0.0118	3.31e-46	14286	CSF1	0.0176508	203.631	0.4821	14,734 European ancestry individuals
rs17734417	T	C	T	C	-0.1225	-0.00212759	0.9466	0.954243	14	57994886	C14orf37	0.969319	0.0553158	SNHL	14	58461604	0.0265	3.79e-06	14723	CSF1	0.00188166	21.365	0.0534	14,734 European ancestry individuals
rs563284470	A	G	A	G	0.2087	-0.0618196	0.9696	0.976164	3	47197967	KIF9	0.411027	0.0751982	SNHL	3	47239457	0.0385	5.93e-08	11720	CSF1	0.0025857	29.3797	0.0304	14,734 European ancestry individuals
rs7227917	A	G	A	G	-0.0872	-0.0485766	0.8823	0.859915	18	48019814	ZBTB7C	0.141836	0.033068	SNHL	18	45546185	0.0185	2.43e-06	14286	CSF1	0.00195622	22.2133	0.1177	14,734 European ancestry individuals
rs72783071	T	C	T	C	-0.199	0.145621	0.0231	0.0155512	16	60404059	RP11-457D20.2	0.116656	0.0928137	SNHL	16	60437963	0.0414	1.53e-06	14247	CSF1	0.00203423	23.1009	0.0231	14,734 European ancestry individuals
rs74849049	T	G	T	G	-0.0914	-0.0641034	0.8992	0.896631	3	171713145	PLD1	0.090315	0.0378473	SNHL	3	171430935	0.02	4.88e-06	14286	CSF1	0.00183913	20.8812	0.1008	14,734 European ancestry individuals
rs7538029	A	C	A	C	0.0775	0.0177333	0.2211	0.277584	1	109932073	CSF1	0.488204	0.025583	SNHL	1	110474695	0.0165	2.64e-06	11335	CSF1	0.00194254	22.0576	0.2211	14,734 European ancestry individuals
rs75869070	A	G	A	G	0.1151	0.0279403	0.936	0.963571	14	78227265	NRXN3	0.648358	0.0612668	SNHL	14	78693608	0.0239	1.47e-06	14715	CSF1	0.00204195	23.1888	0.064	14,734 European ancestry individuals
rs76421506	A	G	A	G	0.0778	0.00906633	0.853	0.85252	3	115576833	GAP43	0.779841	0.0324345	SNHL	3	115295680	0.0168	3.64e-06	14286	CSF1	0.00188842	21.4419	0.147	14,734 European ancestry individuals
rs10043720	A	G	A	G	-0.4981	0.0144592	0.3025	0.250701	5	159340325	IL12B	0.585694	0.0265265	SNHL	5	158767333	0.0132	1e-200	12402	IL-12B	0.102989	1423.69	0.3025	14,735 European ancestry individuals
rs11039216	T	C	T	C	0.0588	0.0195658	0.5207	0.438982	11	47385041	SPI1	0.39875	0.0231861	SNHL	11	47406592	0.0116	4e-07	14730	IL-12B	0.00206751	25.6903	0.4793	14,735 European ancestry individuals
rs11130215	A	G	A	G	-0.1009	0.0177873	0.8154	0.729202	3	4984323	BHLHE40	0.491868	0.0258784	SNHL	3	5026008	0.0151	2.36e-11	14732	IL-12B	0.00358737	44.6435	0.1846	14,735 European ancestry individuals
rs117888068	T	C	T	C	0.219	-0.0668409	0.9787	0.980408	8	4740320	CSMD1	0.418108	0.0825492	SNHL	8	4597842	0.0472	3.49e-06	11783	IL-12B	0.00173284	21.5246	0.0213	14,735 European ancestry individuals
rs12588969	C	G	C	G	-0.1297	-0.0305091	0.6875	0.791917	14	102764421	TRAF3	0.279736	0.0282253	SNHL	14	103230758	0.0127	1.74e-24	14287	IL-12B	0.00833957	104.28	0.3125	14,735 European ancestry individuals
rs12766137	C	G	C	G	0.0709	-0.0814743	0.8109	0.808319	10	92766026	EXOC6	0.00428914	0.0285267	SNHL	10	94525783	0.0149	1.95e-06	14726	IL-12B	0.00182237	22.6386	0.1891	14,735 European ancestry individuals
rs1398590	A	G	A	G	-0.197	0.0734131	0.0298	0.0211068	12	17161137	LMO3	0.358322	0.0799215	SNHL	12	17314071	0.0363	5.73e-08	14726	IL-12B	0.00236918	29.4475	0.0298	14,735 European ancestry individuals
rs144850787	T	G	T	G	0.3161	0.134208	0.9869	0.991961	5	159266356	UBLCP1	0.287646	0.126219	SNHL	5	158693364	0.056	1.66e-08	14287	IL-12B	0.00256252	31.8569	0.0131	14,735 European ancestry individuals
rs148549227	T	C	T	C	0.1088	0.0810592	0.0889	0.0919485	3	171630920	PLD1	0.0423643	0.0399322	SNHL	3	171348710	0.0228	1.82e-06	12403	IL-12B	0.00183274	22.7676	0.0889	14,735 European ancestry individuals
rs149993822	T	C	T	C	0.0984	0.0199329	0.1662	0.152946	2	111289383	BCL2L11	0.542492	0.0327278	SNHL	2	112046960	0.0194	3.93e-07	14287	IL-12B	0.00207012	25.7227	0.1662	14,735 European ancestry individuals
rs17056751	A	G	A	G	0.1694	-0.00635274	0.9592	0.940623	5	159425192	IL12B	0.896654	0.0489086	SNHL	5	158852200	0.0325	1.87e-07	14735	IL-12B	0.00218584	27.1638	0.0408	14,735 European ancestry individuals
rs17722688	T	C	T	C	-0.0857	-0.0351172	0.7246	0.722406	5	159480729	IL12B	0.171617	0.0256887	SNHL	5	158907737	0.0131	6.07e-11	14729	IL-12B	0.00343899	42.7907	0.2754	14,735 European ancestry individuals
rs1950897	T	C	T	C	0.0798	-0.0272386	0.7151	0.689308	14	68293424	RAD51B	0.273124	0.0248551	SNHL	14	68760141	0.0128	4.54e-10	14735	IL-12B	0.00312417	38.8612	0.2849	14,735 European ancestry individuals
rs3130510	A	G	A	G	0.1155	0.0261677	0.2275	0.15164	6	31186716	POU5F1	0.416903	0.0322339	SNHL	6	31154493	0.014	1.58e-16	14735	IL-12B	0.00545807	68.0515	0.2275	14,735 European ancestry individuals
rs3184504	T	C	T	C	0.1332	0.010089	0.4766	0.407398	12	111446804	SH2B3	0.665535	0.0233388	SNHL	12	111884608	0.0131	2.76e-24	11785	IL-12B	0.0082674	103.37	0.4766	14,735 European ancestry individuals
rs5014495	T	C	T	C	0.207	0.0215555	0.0363	0.0641173	4	189606778	FRG1	0.660234	0.0490353	SNHL	4	190527932	0.0442	2.82e-06	10208	IL-12B	0.00176538	21.9294	0.0363	14,735 European ancestry individuals
rs516978	C	G	C	G	0.0721	-0.0414212	0.3473	0.372204	12	120759750	SPPL3	0.0816695	0.0237906	SNHL	12	121197553	0.0122	3.42e-09	14725	IL-12B	0.00280826	34.9205	0.3473	14,735 European ancestry individuals
rs539598	T	C	T	C	-0.0672	-0.0460459	0.2822	0.215293	11	96292910	MAML2	0.0984419	0.0278652	SNHL	11	96026074	0.0129	1.9e-07	14731	IL-12B	0.00218332	27.1325	0.2822	14,735 European ancestry individuals
rs6750065	T	C	T	C	0.0628	0.00849731	0.7333	0.773108	2	64662774	SERTAD2	0.756364	0.0273879	SNHL	2	64889908	0.0134	2.78e-06	14286	IL-12B	0.00176787	21.9604	0.2667	14,735 European ancestry individuals
rs6968201	T	G	T	G	-0.0622	-0.00315167	0.5425	0.480162	7	6369165	RAC1	0.89126	0.0230537	SNHL	7	6408796	0.0119	1.72e-07	14287	IL-12B	0.00219806	27.316	0.4575	14,735 European ancestry individuals
rs705705	C	G	C	G	0.0785	0.036778	0.323	0.318794	12	56041720	RPS26	0.136115	0.0246764	SNHL	12	56435504	0.0133	3.59e-09	12841	IL-12B	0.00280108	34.831	0.323	14,735 European ancestry individuals
rs72993671	A	G	A	G	-0.204	-0.113704	0.0216	0.00789798	11	115896865	CADM1	0.378139	0.129014	SNHL	11	115767583	0.0435	2.74e-06	14246	IL-12B	0.00177019	21.9893	0.0216	14,735 European ancestry individuals
rs73416208	A	G	A	G	-0.1477	-0.0323612	0.0654	0.0878536	22	37485173	MFNG	0.423613	0.0404429	SNHL	22	37881211	0.0246	1.92e-09	14729	IL-12B	0.00289827	36.043	0.0654	14,735 European ancestry individuals
rs76428106	T	C	T	C	-0.3406	-0.17464	0.9832	0.987344	13	28029870	FLT3	0.0996323	0.106059	SNHL	13	28604007	0.0535	1.94e-10	13800	IL-12B	0.00325741	40.5239	0.0168	14,735 European ancestry individuals
rs780679	T	C	T	C	-0.0695	0.0296504	0.2389	0.247897	10	71354752	SLC29A3	0.265253	0.0266147	SNHL	10	73114509	0.0139	5.73e-07	14729	IL-12B	0.00201175	24.996	0.2389	14,735 European ancestry individuals
rs8026767	A	G	A	G	-0.0743	0.00527069	0.2595	0.223451	15	79968212	BCL2A1	0.848437	0.0275789	SNHL	15	80260554	0.0132	1.81e-08	14734	IL-12B	0.00254818	31.6781	0.2595	14,735 European ancestry individuals
rs9815073	A	C	A	C	0.2861	-0.0339261	0.3539	0.328878	3	188397894	LPP	0.168784	0.0246534	SNHL	3	188115682	0.013	2.43e-107	14287	IL-12B	0.0375854	484.26	0.3539	14,735 European ancestry individuals
rs9965402	A	G	A	G	0.0918	0.0328215	0.9081	0.905041	18	29044927	CDH2	0.400309	0.0390234	SNHL	18	26624891	0.0201	4.94e-06	14729	IL-12B	0.00167908	20.8556	0.0919	14,735 European ancestry individuals
rs10044847	C	G	C	G	-0.0781	0.00559021	0.8283	0.821487	5	2103277	IRX4	0.852344	0.030034	SNHL	5	2103391	0.0156	5.55e-07	14719	CDCP1	0.00169995	25.0607	0.1717	14,734 European ancestry individuals
rs10964983	C	G	C	G	-0.0616	-0.00469579	0.5862	0.587586	9	21413804	IFNA1	0.841025	0.0234108	SNHL	9	21413803	0.0114	6.53e-08	14724	CDCP1	0.00197976	29.1939	0.4138	14,734 European ancestry individuals
rs111476793	A	G	A	G	0.0895	-0.020223	0.1339	0.105013	4	53085329	SCFD2	0.593297	0.0378662	SNHL	4	53951496	0.0182	8.76e-07	12790	CDCP1	0.00164026	24.1793	0.1339	14,734 European ancestry individuals
rs118116993	A	T	A	T	0.0957	-0.0308729	0.0969	0.131448	6	161905806	PARK2	0.365564	0.0341207	SNHL	6	162326838	0.0197	1.19e-06	14286	CDCP1	0.00160073	23.5957	0.0969	14,734 European ancestry individuals
rs12290068	A	G	A	G	0.1221	-0.0207325	0.3187	0.29733	11	126391669	ST3GAL4	0.409721	0.025149	SNHL	11	126261564	0.0122	1.4e-23	14726	CDCP1	0.00675909	100.15	0.3187	14,734 European ancestry individuals
rs12928188	A	T	A	T	-0.0658	-0.0202973	0.2312	0.178358	16	79149850	WWOX	0.497637	0.0299276	SNHL	16	79183747	0.0134	9.09e-07	14715	CDCP1	0.00163551	24.1092	0.2312	14,734 European ancestry individuals
rs146583535	A	G	A	G	0.4557	-0.000899284	0.0265	0.0334436	20	18781209	DTD1	0.988826	0.0642145	SNHL	20	18761853	0.0968	2.51e-06	8372	CDCP1	0.0015034	22.1589	0.0265	14,734 European ancestry individuals
rs17078000	A	G	A	G	0.0609	0.00280025	0.7179	0.765298	13	84341765	SLITRK1	0.918059	0.0272187	SNHL	13	84915900	0.0128	1.96e-06	14286	CDCP1	0.00153557	22.6337	0.2821	14,734 European ancestry individuals
rs191929998	A	G	A	G	-0.1938	0.0998115	0.9581	0.978673	22	31456325	DRG1,EIF4ENIF1	0.218704	0.0811489	SNHL	22	31852311	0.0409	2.15e-06	9844	CDCP1	0.00152307	22.4493	0.0419	14,734 European ancestry individuals
rs2276862	C	G	C	G	0.303	-0.0299472	0.8212	0.806538	3	45146293	CDCP1	0.304099	0.0291405	SNHL	3	45187785	0.0146	1.14e-95	14730	CDCP1	0.0284299	430.646	0.1788	14,734 European ancestry individuals
rs28535751	T	C	T	C	-0.0541	-0.022992	0.6294	0.651636	14	58543931	KIAA0586	0.339661	0.0240796	SNHL	14	59010649	0.0118	4.55e-06	14733	CDCP1	0.00142604	21.017	0.3706	14,734 European ancestry individuals
rs34027772	T	C	T	C	0.0757	0.00094796	0.2607	0.310416	3	43382467	ANO10,SNRK	0.969608	0.0248805	SNHL	3	43423959	0.0143	1.2e-07	12403	CDCP1	0.00190027	28.0195	0.2607	14,734 European ancestry individuals
rs35478654	T	C	T	C	-0.148	-0.125034	0.0367	0.0416466	3	58468030	KCTD6	0.0299792	0.0576097	SNHL	3	58453757	0.0312	2.1e-06	14725	CDCP1	0.00152641	22.4986	0.0367	14,734 European ancestry individuals
rs4804148	T	C	T	C	-0.0619	0.013781	0.7187	0.697985	19	11160191	KANK2	0.581834	0.0250241	SNHL	19	11270867	0.0125	7.35e-07	14734	CDCP1	0.00166326	24.519	0.2813	14,734 European ancestry individuals
rs544425471	C	G	C	G	0.3879	0.0701602	0.9894	0.970235	16	46428445	SHCBP1	0.301818	0.067949	SNHL	16	46462357	0.084	3.88e-06	8827	CDCP1	0.00144668	21.3217	0.0106	14,734 European ancestry individuals
rs573808300	A	G	A	G	-0.2998	0.0733962	0.0121	0.0046502	7	90144890	STEAP1	0.661206	0.167476	SNHL	7	89774204	0.0599	5.59e-07	11718	CDCP1	0.001699	25.0467	0.0121	14,734 European ancestry individuals
rs59872649	A	G	A	G	-0.1093	-0.0387271	0.0652	0.0933022	2	147672815	ACVR2A	0.325106	0.039356	SNHL	2	148430383	0.0232	2.46e-06	14734	CDCP1	0.00150568	22.1925	0.0652	14,734 European ancestry individuals
rs61782461	T	C	T	C	-0.2176	0.0822808	0.9829	0.993455	1	101338773	S1PR1	0.570339	0.144975	SNHL	1	101804329	0.0471	3.84e-06	14286	CDCP1	0.001448	21.3411	0.0171	14,734 European ancestry individuals
rs6452820	A	G	A	G	-0.0738	-0.0255214	0.8367	0.797072	5	73115508	TMEM171	0.371023	0.0285296	SNHL	5	72411335	0.0159	3.46e-06	14286	CDCP1	0.00146152	21.5407	0.1633	14,734 European ancestry individuals
rs672806	A	G	A	G	0.0816	0.0164378	0.4097	0.396234	11	126318510	DCPS	0.485116	0.0235465	SNHL	11	126188405	0.0116	2e-12	14286	CDCP1	0.00335065	49.4772	0.4097	14,734 European ancestry individuals
rs6991332	T	C	T	C	-0.0579	0.00565133	0.6455	0.646822	8	61024994	CLVS1	0.81384	0.0239997	SNHL	8	61937553	0.0119	1.14e-06	14286	CDCP1	0.00160578	23.6703	0.3545	14,734 European ancestry individuals
rs74811341	T	C	T	C	-0.1323	0.0246538	0.0513	0.0539009	17	40564574	CCR7	0.630424	0.0512415	SNHL	17	38720826	0.0277	1.79e-06	14734	CDCP1	0.00154742	22.8087	0.0513	14,734 European ancestry individuals
rs7506429	A	C	A	C	0.0737	-0.0329088	0.7965	0.799913	18	22411356	CTAGE1	0.251747	0.0287133	SNHL	18	19991319	0.0144	3.09e-07	14286	CDCP1	0.00177648	26.1909	0.2035	14,734 European ancestry individuals
rs7618923	T	C	T	C	-0.1738	-0.0176058	0.1811	0.186694	3	45089233	CDCP1	0.553235	0.0296934	SNHL	3	45130725	0.0151	1.18e-30	14286	CDCP1	0.00892023	132.461	0.1811	14,734 European ancestry individuals
rs9272226	T	C	T	C	-0.0933	-0.0259067	0.6505	0.660462	6	32634619	HLA-DQA1	0.284871	0.0242246	SNHL	6	32602396	0.0118	2.64e-15	14733	CDCP1	0.00422941	62.5087	0.3495	14,734 European ancestry individuals
rs10067443	T	C	T	C	-0.0753	0.0308681	0.8011	0.816876	5	19244223	CDH18	0.298405	0.0296848	SNHL	5	19244332	0.0149	4.33e-07	14296	IL-10	0.00178331	25.5362	0.1989	14,744 European ancestry individuals
rs12123181	A	G	A	G	-0.0996	0.0325537	0.2042	0.212454	1	206781221	IL10	0.250888	0.0283521	SNHL	1	206954566	0.0151	4.22e-11	14296	IL-10	0.0030341	43.5015	0.2042	14,744 European ancestry individuals
rs138203589	T	G	T	G	0.1937	0.0307305	0.0455	0.0255956	2	125181697	CNTNAP5	0.671721	0.0725142	SNHL	2	125939274	0.0418	3.59e-06	14730	IL-10	0.00149982	21.4707	0.0455	14,744 European ancestry individuals
rs148332061	C	G	C	G	0.1112	0.0216234	0.1005	0.143841	7	551120	PRKAR1B	0.517373	0.0334004	SNHL	7	590757	0.0239	3.28e-06	13232	IL-10	0.00151197	21.6448	0.1005	14,744 European ancestry individuals
rs150408090	A	G	A	G	0.3666	0.0987825	0.9898	0.970947	6	122388363	HSF2	0.154583	0.0693927	SNHL	6	122709508	0.0761	1.45e-06	12313	IL-10	0.00162068	23.2036	0.0102	14,744 European ancestry individuals
rs17654493	T	C	T	C	0.2951	-0.0613335	0.014	0.0111504	6	18825648	RNF144B	0.577285	0.110044	SNHL	6	18825879	0.0626	2.43e-06	12313	IL-10	0.00155203	22.2192	0.014	14,744 European ancestry individuals
rs188535859	T	C	T	C	-0.2351	0.034152	0.0174	0.0147154	2	200863660	CLK1	0.718479	0.0947373	SNHL	2	201728383	0.0486	1.32e-06	14741	IL-10	0.00163421	23.3976	0.0174	14,744 European ancestry individuals
rs3135932	A	G	A	G	-0.1597	-0.0400624	0.823	0.79812	11	117993348	IL10RA	0.16117	0.0285926	SNHL	11	117864063	0.0154	3.39e-25	14744	IL-10	0.00746619	107.525	0.177	14,744 European ancestry individuals
rs3769274	A	G	A	G	0.0771	-0.023557	0.8403	0.853309	2	172893258	RAPGEF4	0.468862	0.0325224	SNHL	2	173757986	0.0162	1.94e-06	14742	IL-10	0.00158189	22.6474	0.1597	14,744 European ancestry individuals
rs385697	T	C	T	C	0.0555	-0.0315946	0.6126	0.577741	6	7879794	BMP6	0.174831	0.0232854	SNHL	6	7880027	0.0119	3.1e-06	14727	IL-10	0.00151921	21.7486	0.3874	14,744 European ancestry individuals
rs389239	A	G	A	G	-0.0574	0.068521	0.6162	0.62402	6	169064980	THBS2	0.0043943	0.0240561	SNHL	6	169465075	0.0125	4.39e-06	14296	IL-10	0.00147282	21.0835	0.3838	14,744 European ancestry individuals
rs398518	A	G	A	G	-0.1293	0.00841059	0.9146	0.91386	3	8913275	RAD18	0.838892	0.0413682	SNHL	3	8954959	0.0218	3.01e-09	14296	IL-10	0.00245472	35.1741	0.0854	14,744 European ancestry individuals
rs4655953	A	G	A	G	0.0565	-0.0075799	0.3683	0.376072	1	87367012	LMO4	0.749081	0.0236983	SNHL	1	87832695	0.0121	3.02e-06	14722	IL-10	0.00152282	21.8004	0.3683	14,744 European ancestry individuals
rs66624860	T	C	T	C	0.0681	0.000948073	0.2791	0.391893	8	60948480	CHD7	0.967943	0.0235905	SNHL	8	61861039	0.0143	1.91e-06	12799	IL-10	0.00158387	22.6757	0.2791	14,744 European ancestry individuals
rs67037615	T	C	T	C	-0.1528	0.0922259	0.8893	0.809143	6	32485386	HLA-DRB5	0.00204725	0.0299115	SNHL	6	32453163	0.0196	6.39e-15	14296	IL-10	0.00423329	60.7678	0.1107	14,744 European ancestry individuals
rs72701782	A	G	A	G	0.0981	0.0216998	0.0999	0.126463	4	184383718	IRF2	0.536195	0.0350803	SNHL	4	185304872	0.0211	3.33e-06	14296	IL-10	0.00150974	21.6129	0.0999	14,744 European ancestry individuals
rs79438518	A	T	A	T	-0.2845	-0.35132	0.0122	0.0015355	9	18625668	ADAMTSL1	0.242925	0.300863	SNHL	9	18625666	0.0618	4.15e-06	13809	IL-10	0.00148023	21.1898	0.0122	14,744 European ancestry individuals
rs9266257	C	G	C	G	-0.065	-0.0196227	0.6959	0.723082	6	31358109	HLA-B	0.446446	0.0257735	SNHL	6	31325886	0.0129	4.69e-07	14728	IL-10	0.00177281	25.3855	0.3041	14,744 European ancestry individuals
rs10091841	T	G	T	G	0.064	0.0212222	0.4945	0.407186	8	9246754	PPP1R3B	0.368492	0.0235985	SNHL	8	9104264	0.0135	2.13e-06	11345	IL-10RA	0.0019771	22.4707	0.4945	11,793 European ancestry individuals
rs143313574	T	C	T	C	-0.3868	0.0592261	0.0107	0.0261016	16	5197085	EEF2KMT	0.415743	0.0727746	SNHL	16	5247086	0.0841	4.24e-06	9956	IL-10RA	0.00186109	21.1497	0.0107	11,793 European ancestry individuals
rs17832137	A	G	A	G	0.1676	0.0265699	0.0481	0.0529094	14	54538817	CGRRF1	0.60802	0.0518031	SNHL	14	55005535	0.0343	1.03e-06	10289	IL-10RA	0.00210011	23.8717	0.0481	11,793 European ancestry individuals
rs180893431	A	C	A	C	0.4057	0.32249	0.9896	0.997488	6	77994030	MEI4	0.175006	0.237773	SNHL	6	78703747	0.0865	2.73e-06	9340	IL-10RA	0.00193523	21.9938	0.0104	11,793 European ancestry individuals
rs286605	T	G	T	G	0.0623	0.00140199	0.5891	0.576615	5	155064079	KIF4B	0.952003	0.0232922	SNHL	5	154443639	0.0131	1.98e-06	11793	IL-10RA	0.00198959	22.6129	0.4109	11,793 European ancestry individuals
rs3135932	A	G	A	G	-0.0844	-0.0400624	0.8171	0.79812	11	117993348	IL10RA	0.16117	0.0285926	SNHL	11	117864063	0.0168	5.07e-07	11793	IL-10RA	0.00221971	25.2342	0.1829	11,793 European ancestry individuals
rs41272625	T	G	T	G	0.082	-0.0552299	0.1526	0.102151	3	158822502	MFSD1	0.145404	0.0379337	SNHL	3	158540291	0.0179	4.63e-06	11784	IL-10RA	0.00184635	20.9819	0.1526	11,793 European ancestry individuals
rs6670799	A	G	A	G	-0.1247	-0.018619	0.0839	0.0966817	1	56100680	PLPP3	0.633781	0.0390816	SNHL	1	56566352	0.0252	7.48e-07	11345	IL-10RA	0.00215373	24.4825	0.0839	11,793 European ancestry individuals
rs74719858	A	G	A	G	0.3915	0.0729774	0.9853	0.962268	14	65940970	FUT8	0.228127	0.0605521	SNHL	14	66407688	0.0823	1.97e-06	10858	IL-10RA	0.00199065	22.6249	0.0147	11,793 European ancestry individuals
rs80137559	T	C	T	C	0.2347	0.029604	0.9822	0.97534	10	18046174	SLC39A12	0.686902	0.073448	SNHL	10	18335103	0.0511	4.37e-06	11791	IL-10RA	0.00185598	21.0915	0.0178	11,793 European ancestry individuals
rs10101219	C	G	C	G	-0.4015	0.00972989	0.9895	0.986015	8	98906440	STK3	0.922419	0.0999095	SNHL	8	99918668	0.0847	2.13e-06	9540	TNFRSF9	0.00190336	22.4662	0.0105	11,784 European ancestry individuals
rs10178845	A	G	A	G	-0.0682	-0.026852	0.3043	0.345394	2	8303673	ID2	0.266358	0.0241586	SNHL	2	8443803	0.0144	2.18e-06	11765	TNFRSF9	0.00190004	22.4269	0.3043	11,784 European ancestry individuals
rs10744409	A	G	A	G	0.064	0.0226356	0.4447	0.411585	12	129298893	TMEM132D	0.33249	0.0233571	SNHL	12	129783438	0.0131	1.03e-06	11764	TNFRSF9	0.00202154	23.864	0.4447	11,784 European ancestry individuals
rs11202989	T	C	T	C	-0.0995	-0.0128594	0.1219	0.186564	10	89121169	CH25H	0.663218	0.0295296	SNHL	10	90880926	0.0212	2.69e-06	11336	TNFRSF9	0.00186598	22.0242	0.1219	11,784 European ancestry individuals
rs118083884	A	G	A	G	0.3284	0.171863	0.019	0.00753702	17	16619608	ZNF624	0.197653	0.133406	SNHL	17	16522922	0.0668	8.83e-07	9785	TNFRSF9	0.00204695	24.1646	0.019	11,784 European ancestry individuals
rs12227836	A	G	A	G	-0.0669	0.0365252	0.3517	0.396584	12	66822207	GRIP1	0.120858	0.0235467	SNHL	12	67215987	0.014	1.77e-06	11336	TNFRSF9	0.00193419	22.8309	0.3517	11,784 European ancestry individuals
rs12874404	A	G	A	G	-0.1402	0.0398215	0.9406	0.964684	13	108341146	RP11-153I24.5	0.526827	0.0629233	SNHL	13	108993494	0.0296	2.17e-06	11336	TNFRSF9	0.00190034	22.4305	0.0594	11,784 European ancestry individuals
rs140214797	T	G	T	G	0.2317	-0.0209758	0.9796	0.985391	4	28153463	STIM2	0.829283	0.0972807	SNHL	4	28155085	0.0504	4.28e-06	11769	TNFRSF9	0.00179043	21.1309	0.0204	11,784 European ancestry individuals
rs143274881	A	T	A	T	-0.3325	0.137133	0.9767	0.977247	13	58180487	PCDH17	0.0715847	0.0761113	SNHL	13	58754621	0.0719	3.76e-06	9353	TNFRSF9	0.00181168	21.3822	0.0233	11,784 European ancestry individuals
rs146380867	A	G	A	G	0.3742	0.229815	0.0105	0.00345787	8	49276126	C8orf22	0.229839	0.191389	SNHL	8	50188685	0.0814	4.29e-06	10849	TNFRSF9	0.0017903	21.1293	0.0105	11,784 European ancestry individuals
rs150949259	A	G	A	G	0.375	-0.0639795	0.0104	0.0138737	3	178150971	KCNMB2	0.514033	0.0980423	SNHL	3	177868759	0.0809	3.56e-06	8674	TNFRSF9	0.0018202	21.4828	0.0104	11,784 European ancestry individuals
rs1776354	A	G	A	G	-0.1301	0.0182547	0.5203	0.547409	1	7912141	TNFRSF9	0.430608	0.0231614	SNHL	1	7972201	0.013	1.41e-23	11783	TNFRSF9	0.00842823	100.137	0.4797	11,784 European ancestry individuals
rs1846520	A	G	A	G	-0.1626	-0.0467105	0.9533	0.93487	8	117320825	SLC30A8	0.317415	0.0467206	SNHL	8	118333064	0.0313	2.05e-07	11782	TNFRSF9	0.00228509	26.9823	0.0467	11,784 European ancestry individuals
rs192538756	A	T	A	T	0.1189	-0.0550271	0.8742	0.857153	20	2648748	NOP56	0.100509	0.0335042	SNHL	20	2629394	0.0242	8.96e-07	9453	TNFRSF9	0.00204451	24.1357	0.1258	11,784 European ancestry individuals
rs2579649	A	C	A	C	-0.0968	0.0197467	0.1322	0.154404	2	119469205	SCTR	0.535337	0.0318557	SNHL	2	120226781	0.0199	1.15e-06	11336	TNFRSF9	0.00200409	23.6576	0.1322	11,784 European ancestry individuals
rs2854008	A	G	A	G	0.0926	0.059005	0.2629	0.168664	6	31344761	HLA-B	0.0550415	0.0307551	SNHL	6	31312538	0.0149	5.14e-10	11784	TNFRSF9	0.00326717	38.6167	0.2629	11,784 European ancestry individuals
rs3184504	T	C	T	C	0.0681	0.010089	0.476	0.407398	12	111446804	SH2B3	0.665535	0.0233388	SNHL	12	111884608	0.013	1.62e-07	11784	TNFRSF9	0.00232349	27.4368	0.476	11,784 European ancestry individuals
rs4976685	A	G	A	G	-0.0693	0.0112365	0.6695	0.67008	5	177339176	LMAN2	0.645278	0.0244096	SNHL	5	176766177	0.0139	6.18e-07	11763	TNFRSF9	0.00210507	24.8521	0.3305	11,784 European ancestry individuals
rs57700441	C	G	C	G	-0.1155	0.0182241	0.901	0.840599	14	63246640	RHOJ	0.562238	0.0314468	SNHL	14	63713358	0.0228	4.07e-07	11773	TNFRSF9	0.00217317	25.6579	0.099	11,784 European ancestry individuals
rs72850206	A	T	A	T	-0.1438	-0.119171	0.0736	0.0339544	11	2610944	KCNQ1	0.0602823	0.0634321	SNHL	11	2632174	0.0281	3.1e-07	11336	TNFRSF9	0.00221761	26.1837	0.0736	11,784 European ancestry individuals
rs72964492	A	C	A	C	0.3111	0.293829	0.9869	0.996946	4	152730077	TIGD4	0.148459	0.203342	SNHL	4	153651229	0.065	1.7e-06	9983	TNFRSF9	0.00194032	22.9034	0.0131	11,784 European ancestry individuals
rs75246422	T	C	T	C	-0.0982	-0.0587638	0.1231	0.135735	5	174752757	MSX2	0.0796251	0.0335244	SNHL	5	174179760	0.0203	1.32e-06	11784	TNFRSF9	0.00198204	23.3968	0.1231	11,784 European ancestry individuals
rs76428106	T	C	T	C	-0.2714	-0.17464	0.9828	0.987344	13	28029870	FLT3	0.0996323	0.106059	SNHL	13	28604007	0.0593	4.72e-06	10849	TNFRSF9	0.00177453	20.9429	0.0172	11,784 European ancestry individuals
rs7737635	A	G	A	G	0.0924	0.0166463	0.1947	0.137482	5	124994035	ZNF608	0.623778	0.0339372	SNHL	5	124329728	0.0201	4.29e-06	9453	TNFRSF9	0.00179027	21.129	0.1947	11,784 European ancestry individuals
rs7858310	A	G	A	G	0.0707	0.0712046	0.7165	0.691523	9	85102322	NTRK2	0.00453252	0.0250853	SNHL	9	87717237	0.0152	3.3e-06	11336	TNFRSF9	0.00183273	21.6311	0.2835	11,784 European ancestry individuals
rs8005108	C	G	C	G	0.0889	-0.00924318	0.2828	0.263719	14	20241834	OR11H4	0.727912	0.0265681	SNHL	14	20709993	0.0182	1.04e-06	9453	TNFRSF9	0.00202081	23.8554	0.2828	11,784 European ancestry individuals
rs9669611	T	C	T	C	0.0703	0.00599992	0.2853	0.256273	12	6394620	LTBR	0.818807	0.0261914	SNHL	12	6503786	0.015	2.78e-06	11783	TNFRSF9	0.00186064	21.9611	0.2853	11,784 European ancestry individuals
rs1013434	T	C	T	C	-0.0732	-0.0109917	0.2201	0.234833	21	39112084	PSMG1	0.686368	0.0272212	SNHL	21	40484010	0.0158	3.61e-06	11783	IL-33	0.00255326	21.4587	0.2201	11,793 European ancestry individuals
rs10415966	A	C	A	C	-0.1184	0.00651104	0.1177	0.0778825	19	14188927	ADGRL1	0.878749	0.04268	SNHL	19	14299739	0.0233	3.74e-07	10281	IL-33	0.0030701	25.8159	0.1177	11,793 European ancestry individuals
rs112495884	A	G	A	G	0.3432	-0.0418574	0.0112	0.0189543	18	75647160	SMIM21	0.621008	0.0846592	SNHL	18	73359115	0.0748	4.47e-06	10858	IL-33	0.00250437	21.0469	0.0112	11,793 European ancestry individuals
rs13336496	A	C	A	C	0.0936	-0.0666693	0.8755	0.916011	16	79457679	MAF	0.107892	0.0414678	SNHL	16	79491576	0.0203	4.01e-06	11780	IL-33	0.00252905	21.2548	0.1245	11,793 European ancestry individuals
rs17149396	C	G	C	G	0.1833	0.00209327	0.0307	0.0105653	7	24383826	NPY	0.984935	0.110857	SNHL	7	24423445	0.04	4.59e-06	11789	IL-33	0.00249813	20.9943	0.0307	11,793 European ancestry individuals
rs62556318	C	G	C	G	0.1308	-0.0314106	0.9172	0.845726	9	21663052	MTAP	0.333814	0.0325007	SNHL	9	21663051	0.0277	2.34e-06	11345	IL-33	0.00265216	22.2922	0.0828	11,793 European ancestry individuals
rs66755903	A	G	A	G	-0.0752	0.0211254	0.2321	0.239185	8	86983693	CNBD1	0.434619	0.0270384	SNHL	8	87995921	0.0162	3.45e-06	11345	IL-33	0.00256323	21.5428	0.2321	11,793 European ancestry individuals
rs7742625	C	G	C	G	0.0691	0.00518206	0.6997	0.665144	6	38752074	DNAH8	0.833056	0.0245847	SNHL	6	38719850	0.0148	3.03e-06	11345	IL-33	0.002593	21.7936	0.3003	11,793 European ancestry individuals
rs77792454	T	C	T	C	-0.1166	-0.0440004	0.1064	0.111789	6	156551127	ARID1B	0.230099	0.0366638	SNHL	6	156872261	0.0255	4.82e-06	8817	IL-33	0.00248732	20.9032	0.1064	11,793 European ancestry individuals
rs78455659	A	G	A	G	0.1259	-0.000566199	0.9273	0.882918	12	96046036	LTA4H	0.987562	0.03632	SNHL	12	96439814	0.0273	3.99e-06	11345	IL-33	0.00253001	21.2629	0.0727	11,793 European ancestry individuals
rs8042883	T	C	T	C	-0.0681	0.0640026	0.5496	0.55513	15	66677933	SMAD6	0.00565366	0.0231289	SNHL	15	66970271	0.0135	4.55e-07	11345	IL-33	0.00302557	25.4404	0.4504	11,793 European ancestry individuals
rs10140592	A	G	A	G	0.2704	0.0281779	0.0209	0.0265175	14	69984756	SMOC1	0.694071	0.071638	SNHL	14	70451473	0.0553	1.01e-06	13753	MCP-4	0.0016202	23.9058	0.0209	14,736 European ancestry individuals
rs115511138	A	G	A	G	0.1956	-0.00753174	0.9694	0.991256	4	114645835	UGT8	0.951747	0.124466	SNHL	4	115566991	0.042	3.21e-06	13944	MCP-4	0.00146997	21.686	0.0306	14,736 European ancestry individuals
rs12075	A	G	A	G	0.189	0.013313	0.5553	0.532163	1	159205564	ACKR1	0.563359	0.0230385	SNHL	1	159175354	0.0114	9.89e-62	14733	MCP-4	0.0183145	274.824	0.4447	14,736 European ancestry individuals
rs144118870	A	G	A	G	0.1749	0.036572	0.963	0.96011	6	31247030	HLA-C	0.530039	0.0582407	SNHL	6	31214807	0.0368	2.01e-06	14735	MCP-4	0.00153083	22.5853	0.037	14,736 European ancestry individuals
rs2497351	T	C	T	C	0.0668	0.0747557	0.2018	0.195463	10	92760589	HHEX	0.00836681	0.0283499	SNHL	10	94520346	0.0145	4.09e-06	14736	MCP-4	0.00143847	21.2206	0.2018	14,736 European ancestry individuals
rs2631360	A	G	A	G	0.0609	0.0186438	0.5448	0.65535	5	132371737	SLC22A5	0.440821	0.0241873	SNHL	5	131707429	0.0131	3.34e-06	11782	MCP-4	0.00146475	21.6089	0.4552	14,736 European ancestry individuals
rs2721961	T	G	T	G	-0.1201	0.00692098	0.7293	0.691443	8	115645684	TRPS1	0.780595	0.0248471	SNHL	8	116657911	0.0133	1.72e-19	14288	MCP-4	0.0055042	81.5312	0.2707	14,736 European ancestry individuals
rs3136676	A	G	A	G	0.3903	-0.00460696	0.9384	0.945337	17	34356270	CCL13	0.928322	0.051213	SNHL	17	32683289	0.0251	1.6e-54	14728	MCP-4	0.0161469	241.763	0.0616	14,736 European ancestry individuals
rs3917900	A	G	A	G	0.1557	-0.00676074	0.6401	0.663901	17	34260295	CCL2	0.781063	0.0243249	SNHL	17	32587314	0.012	1.7e-38	14730	MCP-4	0.0112977	168.328	0.3599	14,736 European ancestry individuals
rs55842014	A	G	A	G	-0.0638	-0.0140291	0.3598	0.292902	3	46247622	CCR3	0.580508	0.0253854	SNHL	3	46289113	0.0131	1.11e-06	12404	MCP-4	0.00160734	23.7159	0.3598	14,736 European ancestry individuals
rs62201455	A	C	A	C	-0.2136	-0.0563974	0.9807	0.949104	20	12708815	SPTLC3	0.280603	0.0522699	SNHL	20	12689462	0.0451	2.18e-06	14722	MCP-4	0.00152019	22.428	0.0193	14,736 European ancestry individuals
rs62336911	T	C	T	C	0.1569	0.0104126	0.0417	0.0356724	4	175512557	GPM6A	0.870455	0.0638493	SNHL	4	176433708	0.0332	2.29e-06	14288	MCP-4	0.00151363	22.3311	0.0417	14,736 European ancestry individuals
rs72825017	T	G	T	G	-0.1997	0.016664	0.0594	0.0538795	17	34202691	ASIC2	0.742345	0.0506891	SNHL	17	32529710	0.0251	1.77e-15	14730	MCP-4	0.00427815	63.2921	0.0594	14,736 European ancestry individuals
rs74794857	T	C	T	C	0.0674	0.0111407	0.4123	0.375974	5	22143479	CDH12	0.642433	0.0239948	SNHL	5	22143588	0.0139	1.24e-06	11760	MCP-4	0.00159333	23.5088	0.4123	14,736 European ancestry individuals
rs7612912	T	C	T	C	0.1281	0.0395568	0.6276	0.656282	3	42869129	ACKR2,CYP8B1,KRBOX1,RP11-136C24.3	0.101515	0.0241561	SNHL	3	42910621	0.012	1.33e-26	14714	MCP-4	0.00767535	113.94	0.3724	14,736 European ancestry individuals
rs8112014	A	G	A	G	-0.0578	0.0256136	0.2923	0.247904	19	14662265	ADGRE3	0.333875	0.0265059	SNHL	19	14773077	0.0126	4.49e-06	14724	MCP-4	0.00142628	21.0405	0.2923	14,736 European ancestry individuals
rs847767	A	G	A	G	0.077	0.0180675	0.8533	0.832892	6	40083849	MOCS1	0.555949	0.0306816	SNHL	6	40051588	0.0168	4.58e-06	14733	MCP-4	0.00142381	21.0041	0.1467	14,736 European ancestry individuals
rs926646	T	C	T	C	0.1432	0.0125435	0.9545	0.964082	20	20042682	CRNKL1	0.839326	0.061865	SNHL	20	20023326	0.0304	2.47e-06	14732	MCP-4	0.00150381	22.186	0.0455	14,736 European ancestry individuals
rs10142466	A	G	A	G	0.057	0.0206221	0.49	0.512925	14	68805067	ZFP36L1	0.368498	0.0229315	SNHL	14	69271784	0.0109	1.7e-07	14721	OPG	0.00185343	27.3425	0.49	14,733 European ancestry individuals
rs112635299	T	G	T	G	0.2618	0.0734872	0.0205	0.0201155	14	94371805	SERPINA1	0.370676	0.0820897	SNHL	14	94838142	0.0433	1.48e-09	14733	OPG	0.00247612	36.5514	0.0205	14,733 European ancestry individuals
rs114165349	C	G	C	G	-0.1948	0.0175844	0.0337	0.0375254	1	26695422	ARID1A	0.773827	0.0611902	SNHL	1	27021913	0.034	1.01e-08	14727	OPG	0.00222402	32.8217	0.0337	14,733 European ancestry individuals
rs1230164	C	G	C	G	-0.0671	-0.0232566	0.7288	0.751828	4	99064872	METAP1	0.383513	0.0266875	SNHL	4	99986023	0.0129	1.98e-07	14285	OPG	0.00183381	27.0525	0.2712	14,733 European ancestry individuals
rs138408096	A	G	A	G	-0.2007	0.0218609	0.0206	0.012758	15	83581896	SH3GL3	0.830275	0.101988	SNHL	15	84250648	0.0423	2.09e-06	14721	OPG	0.00152629	22.5089	0.0206	14,733 European ancestry individuals
rs138557324	T	C	T	C	-0.2253	0.200639	0.0196	0.00481665	12	119546325	CCDC60	0.240412	0.170908	SNHL	12	119984130	0.0473	1.91e-06	14285	OPG	0.00153822	22.6851	0.0196	14,733 European ancestry individuals
rs1437633	A	C	A	C	-0.079	-0.0204866	0.2072	0.151238	11	16250653	SOX6	0.523547	0.0321164	SNHL	11	16272199	0.0147	7.69e-08	12851	OPG	0.00195729	28.8776	0.2072	14,733 European ancestry individuals
rs17600346	T	C	T	C	-0.1569	0.0162275	0.9631	0.953637	3	172506192	TNFSF10	0.767759	0.0549512	SNHL	3	172223982	0.0299	1.54e-07	14723	OPG	0.00186628	27.5324	0.0369	14,733 European ancestry individuals
rs2247769	T	C	T	C	-0.1705	-0.0107629	0.5577	0.596232	8	119068792	COLEC10	0.646606	0.0234751	SNHL	8	120081031	0.0114	1.42e-50	14285	OPG	0.0149616	223.656	0.4423	14,733 European ancestry individuals
rs271665	T	C	T	C	-0.0672	0.00537334	0.748	0.680469	17	49861158	TAC4	0.827445	0.0246507	SNHL	17	47938521	0.0129	1.9e-07	14710	OPG	0.00183927	27.1331	0.252	14,733 European ancestry individuals
rs28454196	C	G	C	G	-0.2242	-0.0944362	0.9758	0.976524	4	32868836	PCDH7	0.210114	0.0753529	SNHL	4	32870458	0.0486	3.97e-06	14285	OPG	0.00144297	21.2784	0.0242	14,733 European ancestry individuals
rs376613127	A	G	A	G	-0.2692	-0.362582	0.0133	0.0122962	12	71395251	TSPAN8	0.00211519	0.117968	SNHL	12	71789031	0.0568	2.14e-06	13154	OPG	0.00152292	22.4592	0.0133	14,733 European ancestry individuals
rs61968587	A	G	A	G	-0.2671	0.0794792	0.9843	0.993853	13	108884834	MYO16	0.591496	0.148097	SNHL	13	109537182	0.0567	2.47e-06	13798	OPG	0.00150457	22.1882	0.0157	14,733 European ancestry individuals
rs6985207	A	C	A	C	0.0522	-0.0249036	0.5556	0.590027	8	8746913	MFHAS1	0.287438	0.0234109	SNHL	8	8604423	0.0114	4.67e-06	14285	OPG	0.00142167	20.9639	0.4444	14,733 European ancestry individuals
rs704	A	G	A	G	-0.1404	-0.00968444	0.4726	0.419067	17	28367840	CTB-96E2.2,SARM1,VTN	0.676246	0.0231912	SNHL	17	26694861	0.0111	1.14e-36	14733	OPG	0.0107469	159.967	0.4726	14,733 European ancestry individuals
rs74111611	T	C	T	C	-0.1471	0.0094925	0.9603	0.978161	12	85213273	LRRIQ1	0.902354	0.0773711	SNHL	12	85607051	0.0298	7.96e-07	14732	OPG	0.00165181	24.3632	0.0397	14,733 European ancestry individuals
rs77507094	A	G	A	G	0.1965	0.028915	0.9791	0.963258	10	53269275	MBL2	0.639876	0.0618013	SNHL	10	55029035	0.0429	4.64e-06	14726	OPG	0.00142258	20.9774	0.0209	14,733 European ancestry individuals
rs9946923	T	C	T	C	0.172	0.0560434	0.9707	0.989299	18	78763646	SALL3	0.609572	0.109741	SNHL	18	76523646	0.0376	4.77e-06	13230	OPG	0.0014189	20.9229	0.0293	14,733 European ancestry individuals
rs10164255	T	G	T	G	0.0556	0.0141211	0.408	0.449117	18	72865605	NETO1	0.542949	0.0232117	SNHL	18	70532840	0.0121	4.33e-06	14729	FLT3LG	0.00169933	21.111	0.408	14,734 European ancestry individuals
rs11212636	A	G	A	G	-0.0772	0.0132099	0.4171	0.395294	11	108441238	C11orf65	0.573453	0.0234646	SNHL	11	108311965	0.0117	4.16e-11	14723	FLT3LG	0.00349767	43.5304	0.4171	14,734 European ancestry individuals
rs12338549	T	C	T	C	-0.0851	-0.0722117	0.1096	0.148578	9	91586405	ROR2	0.0250132	0.0322201	SNHL	9	94348687	0.0186	4.76e-06	14719	FLT3LG	0.00168476	20.9297	0.1096	14,734 European ancestry individuals
rs1379304	T	C	T	C	0.0603	-0.00458636	0.3741	0.383828	5	6289281	MED10	0.845999	0.0236135	SNHL	5	6289394	0.0127	2.05e-06	14286	FLT3LG	0.00181417	22.5402	0.3741	14,734 European ancestry individuals
rs141117375	T	C	T	C	-0.1519	0.234693	0.0364	0.0158144	11	62526837	AHNAK	0.00609509	0.0855724	SNHL	11	62294309	0.0331	4.45e-06	14286	FLT3LG	0.00169497	21.0567	0.0364	14,734 European ancestry individuals
rs144317085	A	T	A	T	0.2206	0.0363237	0.9647	0.942883	4	104884951	TET2	0.464836	0.0496967	SNHL	4	105806108	0.0324	9.85e-12	14722	FLT3LG	0.0037234	46.3501	0.0353	14,734 European ancestry individuals
rs17272847	A	G	A	G	0.1179	-0.0308956	0.0907	0.122319	19	49476141	CTD-3148I10.9,FLT3LG	0.380191	0.0352069	SNHL	19	49979398	0.022	8.36e-08	13222	FLT3LG	0.00231002	28.7152	0.0907	14,734 European ancestry individuals
rs185979634	T	C	T	C	0.1483	0.0251967	0.9513	0.983632	10	99643566	ENTPD7	0.782206	0.0911449	SNHL	10	101403323	0.0306	1.26e-06	12847	FLT3LG	0.00188998	23.4839	0.0487	14,734 European ancestry individuals
rs1866051	T	C	T	C	-0.0746	0.0222764	0.4771	0.442583	2	65375015	SPRED2	0.335758	0.0231424	SNHL	2	65602149	0.0115	8.76e-11	14732	FLT3LG	0.00338103	42.0738	0.4771	14,734 European ancestry individuals
rs186975	C	G	C	G	0.0554	-0.00864695	0.382	0.356807	2	8302606	ID2	0.718065	0.0239497	SNHL	2	8442736	0.0119	3.23e-06	14703	FLT3LG	0.00174424	21.6698	0.382	14,734 European ancestry individuals
rs192857133	T	C	T	C	0.1812	-0.0809725	0.026	0.0174518	9	243950	DOCK8	0.35695	0.0878996	SNHL	9	243950	0.0386	2.68e-06	14727	FLT3LG	0.00177341	22.0329	0.026	14,734 European ancestry individuals
rs218265	T	C	T	C	0.0833	-0.00404837	0.8361	0.835397	4	54542832	KIT	0.896524	0.0311284	SNHL	4	55408999	0.016	1.93e-07	14731	FLT3LG	0.00218042	27.1007	0.1639	14,734 European ancestry individuals
rs28533776	A	G	A	G	-0.0749	0.0289828	0.1924	0.163881	7	3875124	SDK1	0.34811	0.0308899	SNHL	7	3914756	0.0147	3.48e-07	14731	FLT3LG	0.00208862	25.9573	0.1924	14,734 European ancestry individuals
rs55633025	A	G	A	G	0.0725	-0.0254382	0.4738	0.455223	1	159921179	TAGLN2	0.270789	0.0230995	SNHL	1	159890969	0.0129	1.91e-08	12404	FLT3LG	0.00253998	31.581	0.4738	14,734 European ancestry individuals
rs57191857	A	G	A	G	-0.1429	0.0843577	0.9571	0.972249	9	10640144	PTPRD	0.225785	0.0696431	SNHL	9	10640144	0.0299	1.76e-06	14734	FLT3LG	0.00183807	22.8377	0.0429	14,734 European ancestry individuals
rs61792394	A	G	A	G	-0.1569	0.0699364	0.9624	0.962212	3	171133263	TNIK	0.251262	0.0609579	SNHL	3	170851052	0.0338	3.45e-06	14286	FLT3LG	0.00173419	21.5448	0.0376	14,734 European ancestry individuals
rs6453962	T	C	T	C	-0.0559	0.0199121	0.4699	0.522828	6	77197638	HTR1B	0.385903	0.0229648	SNHL	6	77907355	0.0117	1.77e-06	14732	FLT3LG	0.00183693	22.8235	0.4699	14,734 European ancestry individuals
rs6925032	A	C	A	C	0.0676	-0.0398736	0.326	0.238724	6	90298308	BACH2	0.137955	0.026879	SNHL	6	91008027	0.0128	1.28e-07	14286	FLT3LG	0.00224355	27.8871	0.326	14,734 European ancestry individuals
rs72681653	A	G	A	G	0.1302	-0.0774772	0.9447	0.964696	14	50690016	SAV1	0.213987	0.0623471	SNHL	14	51156734	0.0266	9.84e-07	14734	FLT3LG	0.00192779	23.9546	0.0553	14,734 European ancestry individuals
rs73000965	A	T	A	T	0.0588	-0.00564059	0.3111	0.376591	11	114111599	ZBTB16	0.813022	0.0238474	SNHL	11	113982321	0.0125	2.55e-06	14731	FLT3LG	0.00178073	22.124	0.3111	14,734 European ancestry individuals
rs7624160	T	G	T	G	-0.1061	0.0223597	0.6093	0.614412	3	128663043	RPN1	0.343332	0.0235961	SNHL	3	128381886	0.0119	4.84e-19	14719	FLT3LG	0.00636797	79.4816	0.3907	14,734 European ancestry individuals
rs7625643	A	G	A	G	0.0611	0.0218065	0.5605	0.540059	3	141431184	ZBTB38	0.344306	0.0230588	SNHL	3	141150026	0.0129	2.18e-06	12404	FLT3LG	0.00180533	22.4302	0.4395	14,734 European ancestry individuals
rs76428106	T	C	T	C	-1.1019	-0.17464	0.9832	0.987344	13	28029870	FLT3	0.0996323	0.106059	SNHL	13	28604007	0.0524	3.59e-98	13799	FLT3LG	0.0344229	442.132	0.0168	14,734 European ancestry individuals
rs7726159	A	C	A	C	-0.1191	0.00283327	0.3326	0.324297	5	1282204	TERT	0.907975	0.0245107	SNHL	5	1282319	0.0128	1.34e-20	14733	FLT3LG	0.0069314	86.5632	0.3326	14,734 European ancestry individuals
rs78429945	T	G	T	G	0.0884	0.00647912	0.1818	0.276989	20	31851495	DUSP15	0.799804	0.0255485	SNHL	20	30439298	0.016	3.29e-08	14286	FLT3LG	0.00245491	30.5207	0.1818	14,734 European ancestry individuals
rs9381118	T	C	T	C	0.0643	-0.0173379	0.2577	0.225929	6	42017698	CCND3	0.527554	0.0274445	SNHL	6	41985436	0.0136	2.27e-06	14285	FLT3LG	0.00179887	22.3498	0.2577	14,734 European ancestry individuals
rs9554186	A	T	A	T	0.0821	0.0132808	0.3602	0.405182	13	27881129	PDX1	0.572622	0.0235394	SNHL	13	28455266	0.0128	1.42e-10	14286	FLT3LG	0.00330572	41.1336	0.3602	14,734 European ancestry individuals
rs10191831	T	C	T	C	-0.0591	-0.0239339	0.4361	0.553084	2	41637268	C2orf91	0.300455	0.0231144	SNHL	2	41864408	0.0125	2.27e-06	12403	DNER	0.00179906	22.3504	0.4361	14,735 European ancestry individuals
rs10892466	C	G	C	G	0.0808	-0.0546348	0.1236	0.115516	11	119790608	NECTIN1	0.129125	0.0360018	SNHL	11	119661317	0.0175	3.89e-06	14732	DNER	0.00171583	21.3146	0.1236	14,735 European ancestry individuals
rs1133851	A	G	A	G	-0.0664	0.0434184	0.2533	0.23211	18	3722038	DLGAP1	0.115313	0.0275716	SNHL	18	3722038	0.0142	2.92e-06	14286	DNER	0.00175982	21.862	0.2533	14,735 European ancestry individuals
rs116179073	T	C	T	C	-0.2481	-0.109342	0.0138	0.00489216	12	31305681	FAM60A	0.508286	0.165292	SNHL	12	31458615	0.0537	3.84e-06	13800	DNER	0.00171803	21.342	0.0138	14,735 European ancestry individuals
rs117343254	C	G	C	G	-0.1281	-0.0549102	0.942	0.925129	7	152688584	XRCC2	0.213812	0.0441701	SNHL	7	152385669	0.0274	2.94e-06	14287	DNER	0.00175916	21.8538	0.058	14,735 European ancestry individuals
rs13107325	T	C	T	C	0.1066	0.123962	0.0697	0.0140143	4	102267552	SLC39A8	0.201855	0.0971275	SNHL	4	103188709	0.0233	4.76e-06	14732	DNER	0.00168478	20.9282	0.0697	14,735 European ancestry individuals
rs194746	T	C	T	C	0.0528	0.0156985	0.4849	0.510444	14	68816170	ZFP36L1	0.493535	0.0229277	SNHL	14	69282887	0.0112	2.43e-06	14723	DNER	0.00178866	22.2209	0.4849	14,735 European ancestry individuals
rs207671	A	G	A	G	0.1016	0.00401373	0.5359	0.578026	2	229391870	DNER	0.863479	0.0233429	SNHL	2	230256586	0.0117	3.83e-18	14287	DNER	0.00604305	75.3955	0.4641	14,735 European ancestry individuals
rs2837988	A	C	A	C	0.0576	0.0239906	0.3578	0.324932	21	41247617	BACE2	0.328335	0.0245435	SNHL	21	42619544	0.0118	1.05e-06	14733	DNER	0.00191744	23.8238	0.3578	14,735 European ancestry individuals
rs28689968	T	C	T	C	0.0918	0.0183079	0.1074	0.164492	17	49169895	B4GALNT2	0.553956	0.0309337	SNHL	17	47247257	0.0184	6.07e-07	14733	DNER	0.00200287	24.8874	0.1074	14,735 European ancestry individuals
rs35032874	T	G	T	G	0.132	0.000316877	0.7027	0.674712	2	229444644	DNER	0.989727	0.0246099	SNHL	2	230309360	0.0132	1.52e-23	14287	DNER	0.00799808	99.9839	0.2973	14,735 European ancestry individuals
rs62193248	A	T	A	T	0.213	0.0190615	0.6507	0.715947	2	229732201	DNER	0.454308	0.0254747	SNHL	2	230596917	0.0123	3.5e-67	14287	DNER	0.0236073	299.833	0.3493	14,735 European ancestry individuals
rs6517655	C	G	C	G	0.0757	0.00324615	0.289	0.281051	21	41164319	BACE2	0.89873	0.0255068	SNHL	21	42536246	0.0129	4.41e-09	14287	DNER	0.00276874	34.4304	0.289	14,735 European ancestry individuals
rs75685422	T	C	T	C	0.0879	-0.00309743	0.1139	0.0870627	14	95286329	CLMN	0.939555	0.0408474	SNHL	14	95752666	0.0186	2.29e-06	14287	DNER	0.0017974	22.3296	0.1139	14,735 European ancestry individuals
rs9289590	T	C	T	C	-0.0652	-0.00472129	0.7033	0.755577	3	139920275	CLSTN2	0.859383	0.02665	SNHL	3	139639117	0.0142	4.4e-06	12404	DNER	0.00169689	21.0789	0.2967	14,735 European ancestry individuals
rs9967959	T	G	T	G	0.0718	-0.0169711	0.1718	0.160499	21	26729660	ADAMTS1	0.588392	0.0313602	SNHL	21	28101979	0.0152	2.32e-06	14731	DNER	0.00179579	22.3096	0.1718	14,735 European ancestry individuals
rs10207134	T	C	T	C	-0.0996	-0.0340819	0.326	0.229396	2	227797112	CCL20	0.211423	0.0272729	SNHL	2	228661828	0.0128	7.18e-15	14287	CCL20	0.00422008	60.5394	0.326	14,736 European ancestry individuals
rs10837780	T	C	T	C	0.1191	0.0434259	0.9413	0.944092	11	42121237	LRRC4C	0.387943	0.0502991	SNHL	11	42142787	0.026	4.63e-06	14288	CCL20	0.00146656	20.9805	0.0587	14,736 European ancestry individuals
rs111674022	T	C	T	C	-0.0953	0.0669465	0.0967	0.0905086	1	238442722	MTRNR2L11	0.0944931	0.040036	SNHL	1	238606022	0.0208	4.61e-06	14288	CCL20	0.00146717	20.9893	0.0967	14,736 European ancestry individuals
rs11242693	T	C	T	C	0.0637	-0.0157836	0.3674	0.434053	6	1447955	FOXF2	0.497547	0.0232674	SNHL	6	1448190	0.0135	2.38e-06	12404	CCL20	0.00155594	22.2613	0.3674	14,736 European ancestry individuals
rs1129474	T	C	T	C	0.0573	0.0107063	0.5396	0.547919	8	22727205	PEBP4	0.64288	0.0230901	SNHL	8	22584718	0.012	1.8e-06	14288	CCL20	0.00159336	22.7974	0.4604	14,736 European ancestry individuals
rs11582772	T	C	T	C	0.2585	0.185016	0.9859	0.995526	1	31794961	SPOCD1	0.279818	0.171196	SNHL	1	32260562	0.0548	2.39e-06	14243	CCL20	0.00155505	22.2484	0.0141	14,736 European ancestry individuals
rs117753190	C	G	C	G	-0.185	-0.101391	0.9688	0.98931	17	69140184	ABCA6	0.359885	0.110739	SNHL	17	67136325	0.0359	2.56e-07	14243	CCL20	0.00185527	26.5518	0.0312	14,736 European ancestry individuals
rs117900576	C	G	C	G	-0.2256	-0.0468973	0.9694	0.989825	17	74765056	SLC9A3R1	0.685195	0.115685	SNHL	17	72761195	0.0429	1.45e-07	13224	CCL20	0.00193189	27.6505	0.0306	14,736 European ancestry individuals
rs13049624	A	G	A	G	-0.1315	0.0319167	0.9476	0.928722	21	42584892	SLC37A1	0.474091	0.0445864	SNHL	21	44005002	0.0276	1.89e-06	14288	CCL20	0.00158636	22.6972	0.0524	14,736 European ancestry individuals
rs151092565	T	C	T	C	-0.1512	-0.143104	0.0376	0.0249154	14	94159206	PPP4R4	0.0501407	0.073058	SNHL	14	94625543	0.0328	4.03e-06	14728	CCL20	0.00148515	21.2469	0.0376	14,736 European ancestry individuals
rs2003431	A	T	A	T	-0.1602	0.0878787	0.0632	0.0477379	14	106326275	IGHV4-28	0.126813	0.0575578	SNHL	14	106782532	0.0344	3.21e-06	9786	CCL20	0.00151568	21.6844	0.0632	14,736 European ancestry individuals
rs2796032	T	C	T	C	0.0636	-0.0258886	0.3159	0.320649	9	112757624	SNX30	0.292281	0.0245825	SNHL	9	115519904	0.0127	5.5e-07	14718	CCL20	0.00175228	25.0753	0.3159	14,736 European ancestry individuals
rs35833676	T	C	T	C	0.0804	0.0597085	0.1452	0.12414	21	31588943	TIAM1	0.0864231	0.0348241	SNHL	21	32961256	0.0166	1.28e-06	14732	CCL20	0.00163924	23.455	0.1452	14,736 European ancestry individuals
rs41302923	A	G	A	G	0.1939	-0.126543	0.9774	0.973186	10	126004910	FANK1	0.0777392	0.0717383	SNHL	10	127693479	0.0414	2.82e-06	14726	CCL20	0.00153302	21.9328	0.0226	14,736 European ancestry individuals
rs4981022	A	G	A	G	0.0635	-0.0108053	0.6933	0.682775	12	103756096	STAB2	0.662879	0.0247861	SNHL	12	104149874	0.0128	7.02e-07	14721	CCL20	0.00171965	24.6075	0.3067	14,736 European ancestry individuals
rs5769672	T	G	T	G	-0.1184	-0.0176904	0.9406	0.98045	22	49484105	BRD1	0.830532	0.0826583	SNHL	22	49877754	0.0257	4.09e-06	14732	CCL20	0.00148338	21.2215	0.0594	14,736 European ancestry individuals
rs6420556	T	C	T	C	-0.0736	0.0461889	0.1755	0.178233	18	58820374	ZNF532	0.123226	0.029966	SNHL	18	56487606	0.0158	3.19e-06	14288	CCL20	0.0015165	21.696	0.1755	14,736 European ancestry individuals
rs6498926	A	T	A	T	0.0616	-0.0290006	0.3426	0.356054	16	63761918	CDH11	0.227221	0.0240161	SNHL	16	63795822	0.0134	4.29e-06	12844	CCL20	0.00147696	21.1296	0.3426	14,736 European ancestry individuals
rs73072893	A	G	A	G	0.2057	-0.0417485	0.9739	0.965547	12	19504606	AEBP2	0.510576	0.0634532	SNHL	12	19657540	0.0422	1.09e-06	13230	CCL20	0.00166028	23.7565	0.0261	14,736 European ancestry individuals
rs742493	T	C	T	C	0.1459	-0.000234211	0.883	0.903377	6	41030428	UNC5CL	0.995202	0.0389493	SNHL	6	40998167	0.0185	3.11e-15	14735	CCL20	0.00433451	62.188	0.117	14,736 European ancestry individuals
rs9274623	T	G	T	G	-0.076	0.0112943	0.215	0.141655	6	32668221	HLA-DQB1	0.731985	0.0329773	SNHL	6	32635998	0.0148	2.82e-07	14288	CCL20	0.00184231	26.3659	0.215	14,736 European ancestry individuals
rs10211598	T	C	T	C	-0.0628	0.0114345	0.6354	0.588388	2	136309031	CXCR4	0.625278	0.0234129	SNHL	2	137066601	0.0137	4.56e-06	11770	LIGHT	0.00178208	21.009	0.3646	11,793 European ancestry individuals
rs11085155	A	G	A	G	-0.0811	0.00368146	0.1772	0.216289	19	5968677	RANBP3	0.894613	0.0277909	SNHL	19	5968688	0.0176	4.07e-06	11774	LIGHT	0.00180077	21.2296	0.1772	11,793 European ancestry individuals
rs11105725	T	C	T	C	-0.0683	-0.004172	0.3338	0.296488	12	90651947	CCER1	0.868892	0.0252747	SNHL	12	91045724	0.0147	3.38e-06	11345	LIGHT	0.00183077	21.584	0.3338	11,793 European ancestry individuals
rs11569551	A	G	A	G	0.2584	-0.066125	0.0429	0.055789	19	6682862	C3	0.185189	0.0499078	SNHL	19	6682873	0.0327	2.74e-15	11793	LIGHT	0.00527734	62.4332	0.0429	11,793 European ancestry individuals
rs115950744	A	G	A	G	-0.2574	-0.0606102	0.0213	0.0104315	6	56924099	DST	0.590795	0.112725	SNHL	6	56788897	0.0506	3.64e-07	11302	LIGHT	0.00219374	25.8727	0.0213	11,793 European ancestry individuals
rs117442125	A	T	A	T	0.1692	0.0667834	0.9583	0.950565	7	28857209	CREB5	0.216359	0.0540201	SNHL	7	28896826	0.0364	3.35e-06	11345	LIGHT	0.00183242	21.6035	0.0417	11,793 European ancestry individuals
rs117720118	T	G	T	G	-0.1456	-0.0398227	0.0551	0.042193	8	36987428	KCNU1	0.487694	0.057383	SNHL	8	36844946	0.0303	1.55e-06	11773	LIGHT	0.00195799	23.0868	0.0551	11,793 European ancestry individuals
rs11950562	A	C	A	C	0.0785	0.0216223	0.5494	0.659614	5	132316836	SLC22A4	0.372598	0.0242506	SNHL	5	131652529	0.0132	2.73e-09	11793	LIGHT	0.00299579	35.3604	0.4506	11,793 European ancestry individuals
rs1461044	T	C	T	C	-0.1519	-0.00990144	0.0635	0.0530149	12	74532023	ATXN7L3B	0.845638	0.0508584	SNHL	12	74925803	0.0316	1.53e-06	11792	LIGHT	0.00195936	23.103	0.0635	11,793 European ancestry individuals
rs147119146	A	C	A	C	-0.2421	0.0734662	0.0299	0.032918	4	124788624	ANKRD50	0.251743	0.0640995	SNHL	4	125709779	0.0498	1.17e-06	11788	LIGHT	0.00200393	23.6296	0.0299	11,793 European ancestry individuals
rs2738591	T	C	T	C	-0.063	0.0269687	0.5474	0.508795	16	78647958	WWOX	0.241373	0.0230194	SNHL	16	78681855	0.0133	2.17e-06	11789	LIGHT	0.00190272	22.4339	0.4526	11,793 European ancestry individuals
rs344560	T	C	T	C	-0.4894	-0.0147351	0.0625	0.057307	19	6665009	TNFSF14	0.763908	0.0490596	SNHL	19	6665020	0.0273	7.29e-72	11793	LIGHT	0.0265783	321.313	0.0625	11,793 European ancestry individuals
rs34925583	C	G	C	G	-0.0698	0.0342814	0.2595	0.237049	18	14002437	ZNF519	0.205591	0.0270832	SNHL	18	14002436	0.0152	4.39e-06	11345	LIGHT	0.00178842	21.0838	0.2595	11,793 European ancestry individuals
rs4772260	T	C	T	C	0.0619	0.00275756	0.5736	0.540775	13	99993469	ZIC2	0.904651	0.0230202	SNHL	13	100645723	0.0135	4.54e-06	11790	LIGHT	0.00178304	21.0204	0.4264	11,793 European ancestry individuals
rs59801342	A	G	A	G	0.229	-0.0180484	0.024	0.0180647	9	129670182	PRRX2	0.836546	0.0874805	SNHL	9	132432461	0.0497	4.07e-06	10721	LIGHT	0.00180052	21.2268	0.024	11,793 European ancestry individuals
rs74600570	T	C	T	C	-0.2255	0.0114953	0.0287	0.0360854	15	79171636	RASGRF1	0.853322	0.0621765	SNHL	15	79463978	0.0472	1.77e-06	11778	LIGHT	0.00193549	22.821	0.0287	11,793 European ancestry individuals
rs76778362	C	G	C	G	-0.2117	-0.0115138	0.0273	0.00585057	5	39861840	DAB2	0.938369	0.14891	SNHL	5	39861942	0.043	8.51e-07	11791	LIGHT	0.00205511	24.2343	0.0273	11,793 European ancestry individuals
rs7688836	A	G	A	G	-0.0818	0.0206708	0.2019	0.213228	4	93848535	ATOH1	0.46204	0.0281048	SNHL	4	94769686	0.0166	8.32e-07	11791	LIGHT	0.00205882	24.2782	0.2019	11,793 European ancestry individuals
rs78336300	A	C	A	C	0.2392	-0.371367	0.0209	0.00611371	8	27559009	EPHX2	0.0124314	0.148567	SNHL	8	27416526	0.0522	4.6e-06	10917	LIGHT	0.00178086	20.9946	0.0209	11,793 European ancestry individuals
rs79233212	A	G	A	G	-0.2358	0.0511227	0.023	0.017257	8	98624375	STK3	0.565885	0.0890449	SNHL	8	99636603	0.0506	3.16e-06	11345	LIGHT	0.00184166	21.7126	0.023	11,793 European ancestry individuals
rs79791117	T	C	T	C	-0.2336	0.0657116	0.9787	0.989164	10	109386856	XPNPEP1	0.551999	0.110483	SNHL	10	111146614	0.0511	4.84e-06	10903	LIGHT	0.00177238	20.8944	0.0213	11,793 European ancestry individuals
rs9295562	T	C	T	C	-0.0651	-0.0114349	0.3144	0.295054	6	22713422	HDGFL1	0.650892	0.0252693	SNHL	6	22713651	0.0141	3.89e-06	11771	LIGHT	0.00180785	21.3133	0.3144	11,793 European ancestry individuals
rs9961731	A	G	A	G	0.1048	-0.0236142	0.1883	0.16049	18	11626564	SLC35G4	0.459428	0.0319201	SNHL	18	11626563	0.0208	4.69e-07	9461	LIGHT	0.00215221	25.3818	0.1883	11,793 European ancestry individuals
rs9962377	T	C	T	C	-0.0905	-0.0431786	0.1483	0.0894072	18	72438296	CBLN2	0.282662	0.0401902	SNHL	18	70105531	0.0186	1.14e-06	11793	LIGHT	0.00200735	23.67	0.1483	11,793 European ancestry individuals
rs10212190	A	T	A	T	0.0727	-0.000487577	0.6151	0.603363	3	187013369	ST6GAL1	0.983458	0.0235165	SNHL	3	186731157	0.0121	1.88e-09	14285	SLAM	0.0025207	36.0942	0.3849	14,734 European ancestry individuals
rs10499604	T	C	T	C	0.058	-0.0177153	0.3266	0.31281	7	38586962	AMPH	0.473229	0.0246994	SNHL	7	38626562	0.0125	3.48e-06	14730	SLAM	0.00150488	21.5266	0.3266	14,734 European ancestry individuals
rs111865527	T	C	T	C	0.2712	0.0198018	0.9863	0.984832	13	26161910	RNF6	0.834083	0.0945336	SNHL	13	26736047	0.0569	1.88e-06	14244	SLAM	0.00158776	22.714	0.0137	14,734 European ancestry individuals
rs112742549	T	C	T	C	0.2421	-0.0975261	0.9791	0.991738	13	106987074	FAM155A	0.452017	0.129679	SNHL	13	107639422	0.0506	1.71e-06	13499	SLAM	0.00159997	22.889	0.0209	14,734 European ancestry individuals
rs12058421	A	C	A	C	-0.1256	0.0630621	0.1616	0.165915	1	160611362	SLAMF1	0.042552	0.0310944	SNHL	1	160581152	0.0159	2.8e-15	14731	SLAM	0.00434922	62.3913	0.1616	14,734 European ancestry individuals
rs13014154	A	G	A	G	-0.0612	0.047594	0.3695	0.357356	2	62348308	B3GNT2	0.0466423	0.0239222	SNHL	2	62575443	0.0123	6.5e-07	14285	SLAM	0.00173006	24.7532	0.3695	14,734 European ancestry individuals
rs13147502	A	G	A	G	-0.0609	0.0468342	0.5964	0.537413	4	105222640	TET2	0.0424659	0.0230833	SNHL	4	106143797	0.0127	1.62e-06	12843	SLAM	0.00160712	22.9914	0.4036	14,734 European ancestry individuals
rs138657007	A	G	A	G	-0.2863	-0.0788791	0.0181	0.00827006	10	64331575	REEP3	0.535677	0.127355	SNHL	10	66091335	0.0577	6.98e-07	12790	SLAM	0.00172053	24.6167	0.0181	14,734 European ancestry individuals
rs147616029	T	C	T	C	-0.0644	0.0460947	0.3774	0.369483	14	87356582	GALC	0.0529237	0.0238149	SNHL	14	87822926	0.0128	4.87e-07	12850	SLAM	0.0017689	25.3099	0.3774	14,734 European ancestry individuals
rs149092077	A	G	A	G	-0.3592	-0.169518	0.9888	0.996406	18	61566241	CDH20	0.37646	0.191667	SNHL	18	59233474	0.073	8.63e-07	11137	SLAM	0.00169204	24.2084	0.0112	14,734 European ancestry individuals
rs1609310	T	G	T	G	-0.0557	0.00909187	0.5136	0.362644	15	55002345	RSL24D1	0.70461	0.0239825	SNHL	15	55294543	0.012	3.46e-06	14286	SLAM	0.00150596	21.5421	0.4864	14,734 European ancestry individuals
rs17720330	C	G	C	G	-0.1982	0.0842307	0.0213	0.0184229	9	76152581	PCSK5	0.325459	0.085661	SNHL	9	78767497	0.043	4.04e-06	14727	SLAM	0.00148506	21.2427	0.0213	14,734 European ancestry individuals
rs192245879	A	G	A	G	0.3328	-0.236977	0.989	0.995584	2	216046048	PECR	0.181139	0.177211	SNHL	2	216910771	0.0655	3.76e-07	13799	SLAM	0.00180393	25.8121	0.011	14,734 European ancestry individuals
rs2623960	T	C	T	C	0.0688	0.0365589	0.2204	0.243191	6	152572306	SYNE1	0.171061	0.0267087	SNHL	6	152893441	0.0143	1.5e-06	14286	SLAM	0.00161779	23.1443	0.2204	14,734 European ancestry individuals
rs2790462	T	C	T	C	-0.0747	-0.0351694	0.2977	0.227424	10	28584273	WAC	0.198078	0.0273256	SNHL	10	28873202	0.0126	3.06e-09	14733	SLAM	0.00245444	35.143	0.2977	14,734 European ancestry individuals
rs3184504	T	C	T	C	0.097	0.010089	0.4758	0.407398	12	111446804	SH2B3	0.665535	0.0233388	SNHL	12	111884608	0.013	8.55e-14	11783	SLAM	0.00388228	55.6668	0.4758	14,734 European ancestry individuals
rs35271532	A	G	A	G	-0.1486	0.0764489	0.0449	0.026296	18	74676571	ZNF407	0.287551	0.0718836	SNHL	18	72388527	0.0324	4.51e-06	14286	SLAM	0.00147038	21.0323	0.0449	14,734 European ancestry individuals
rs3745163	A	C	A	C	0.0674	0.00579527	0.2299	0.242485	19	17226746	OCEL1	0.829359	0.0268893	SNHL	19	17337555	0.0145	3.35e-06	13669	SLAM	0.00151024	21.6034	0.2299	14,734 European ancestry individuals
rs3806818	A	G	A	G	0.0707	0.0342246	0.1909	0.193853	4	6640604	MRFAP1	0.23941	0.0290911	SNHL	4	6642331	0.0153	3.82e-06	13853	SLAM	0.00149254	21.3499	0.1909	14,734 European ancestry individuals
rs56244095	A	C	A	C	0.1013	-0.0203052	0.2121	0.28237	17	7160580	ASGR1	0.431893	0.025835	SNHL	17	7063899	0.0156	8.38e-11	14286	SLAM	0.00294313	42.1608	0.2121	14,734 European ancestry individuals
rs60094514	T	C	T	C	0.2209	0.0360475	0.8506	0.817721	1	160666769	CD48	0.227718	0.0298838	SNHL	1	160636559	0.0162	2.45e-42	14732	SLAM	0.0128489	185.909	0.1494	14,734 European ancestry individuals
rs73151926	T	C	T	C	0.1063	-0.13224	0.0805	0.0514584	22	22096812	IGLV8-61	0.0111548	0.0521078	SNHL	22	22451222	0.0229	3.45e-06	14286	SLAM	0.00150612	21.5444	0.0805	14,734 European ancestry individuals
rs73231041	C	G	C	G	-0.2791	0.00400586	0.0148	0.00573213	13	77707957	SLAIN1	0.979474	0.1557	SNHL	13	78282092	0.0598	3.05e-06	12735	SLAM	0.00152256	21.7799	0.0148	14,734 European ancestry individuals
rs7745783	T	C	T	C	-0.0589	-0.0297276	0.4969	0.505741	6	42494668	TRERF1	0.194836	0.0229308	SNHL	6	42462406	0.0119	7.44e-07	14286	SLAM	0.00171203	24.4949	0.4969	14,734 European ancestry individuals
rs79348253	A	G	A	G	-0.1585	0.0246878	0.0447	0.0632253	7	135132451	AGBL3,C7orf49	0.601944	0.0473303	SNHL	7	134817203	0.0295	7.75e-08	14719	SLAM	0.00201678	28.8638	0.0447	14,734 European ancestry individuals
rs10233998	T	G	T	G	0.131	0.134664	0.0604	0.0413553	7	89431617	ZNF804B	0.0196083	0.0577025	SNHL	7	89060931	0.0286	4.64e-06	11785	IL-1A	0.00177709	20.9767	0.0604	11,788 European ancestry individuals
rs115494443	A	G	A	G	0.2658	-0.126455	0.0186	0.00987845	1	116241509	MAB21L3	0.27899	0.116808	SNHL	1	116784131	0.0565	2.55e-06	10853	IL-1A	0.00187443	22.1279	0.0186	11,788 European ancestry individuals
rs115602471	T	C	T	C	0.2215	-0.207247	0.0311	0.00379534	2	170108340	UBR3	0.280852	0.192178	SNHL	2	170964850	0.0469	2.33e-06	11340	IL-1A	0.00188908	22.3012	0.0311	11,788 European ancestry individuals
rs117537822	T	C	T	C	0.2176	-0.0625374	0.9755	0.964768	17	33746595	ASIC2	0.316098	0.062381	SNHL	17	32073614	0.0439	7.17e-07	11788	IL-1A	0.00208044	24.5649	0.0245	11,788 European ancestry individuals
rs11759846	A	G	A	G	-0.3263	-0.0170786	0.0799	0.0436103	6	32618445	HLA-DQA1	0.760319	0.0559843	SNHL	6	32586222	0.0266	1.36e-34	11788	IL-1A	0.0126076	150.452	0.0799	11,788 European ancestry individuals
rs11878153	A	G	A	G	0.1116	0.0256798	0.9015	0.854186	18	308555	COLEC12	0.42998	0.0325379	SNHL	18	308555	0.0221	4.42e-07	11787	IL-1A	0.00215911	25.4959	0.0985	11,788 European ancestry individuals
rs12047801	T	C	T	C	0.0783	0.0423612	0.174	0.114466	1	104570782	AMY1C	0.239529	0.0360165	SNHL	1	105113404	0.0171	4.67e-06	11785	IL-1A	0.00177595	20.9632	0.174	11,788 European ancestry individuals
rs16886503	A	T	A	T	0.2438	-0.0536598	0.9824	0.977836	8	88731788	MMP16	0.496318	0.0788774	SNHL	8	89744017	0.0524	3.28e-06	11786	IL-1A	0.00183349	21.6437	0.0176	11,788 European ancestry individuals
rs4767214	T	C	T	C	0.062	-0.0205162	0.5326	0.489032	12	114101816	RBM19	0.370953	0.022931	SNHL	12	114539621	0.013	1.85e-06	11772	IL-1A	0.00192633	22.7417	0.4674	11,788 European ancestry individuals
rs523604	A	G	A	G	0.0754	0.003752	0.5264	0.465545	11	118885029	CXCR5	0.871442	0.0231852	SNHL	11	118755738	0.0142	1.1e-07	10290	IL-1A	0.0023867	28.1898	0.4736	11,788 European ancestry individuals
rs61098036	A	G	A	G	-0.0856	0.0589858	0.8232	0.842975	17	55432224	MMD	0.0630972	0.0317383	SNHL	17	53509585	0.0187	4.7e-06	9891	IL-1A	0.00177486	20.9503	0.1768	11,788 European ancestry individuals
rs7138836	A	T	A	T	-0.0982	-0.0786982	0.1141	0.105115	12	103499823	C12orf42	0.0346035	0.0372453	SNHL	12	103893601	0.0207	2.1e-06	11775	IL-1A	0.00190601	22.5014	0.1141	11,788 European ancestry individuals
rs10234370	T	C	T	C	0.0582	-0.00165179	0.6371	0.60707	7	28446549	CREB5	0.9443	0.0236423	SNHL	7	28486167	0.0127	4.59e-06	14295	IL-6	0.00142254	20.9981	0.3629	14,743 European ancestry individuals
rs10977774	A	C	A	C	-0.3418	-0.105023	0.9865	0.980782	9	954741	DMRT1	0.209564	0.0836996	SNHL	9	954741	0.0701	1.08e-06	12312	IL-6	0.0016101	23.7711	0.0135	14,743 European ancestry individuals
rs1346147	A	G	A	G	-0.0659	0.0379079	0.7459	0.773271	8	21403269	GFRA2	0.166559	0.0274031	SNHL	8	21260780	0.0135	1.05e-06	14295	IL-6	0.00161378	23.8256	0.2541	14,743 European ancestry individuals
rs17486819	T	G	T	G	0.0975	-0.0227592	0.9152	0.847729	2	113114229	IL1RN	0.479909	0.0322164	SNHL	2	113871806	0.0211	3.82e-06	14739	IL-6	0.0014463	21.3494	0.0848	14,743 European ancestry individuals
rs185969953	T	G	T	G	-0.3427	-0.0878548	0.0105	0.00417213	13	68368479	PCDH9	0.628659	0.181663	SNHL	13	68942611	0.0682	5.04e-07	12934	IL-6	0.00170986	25.2465	0.0105	14,743 European ancestry individuals
rs187416244	T	C	T	C	-0.2244	-0.159014	0.0182	0.00282246	7	77163023	CCDC146	0.460948	0.215675	SNHL	7	76792340	0.0469	1.71e-06	14726	IL-6	0.00155049	22.8898	0.0182	14,743 European ancestry individuals
rs2228145	A	C	A	C	-0.1684	-0.044374	0.6128	0.70092	1	154454494	IL6R	0.0768883	0.0250838	SNHL	1	154426970	0.0119	1.83e-45	14742	IL-6	0.0134021	200.231	0.3872	14,743 European ancestry individuals
rs248536	T	G	T	G	-0.0671	0.00717726	0.2276	0.188064	5	141767180	ARAP3	0.805971	0.0292202	SNHL	5	141146747	0.0143	2.7e-06	14295	IL-6	0.00149131	22.0148	0.2276	14,743 European ancestry individuals
rs10242459	A	G	A	G	0.0729	-0.0281961	0.8219	0.844848	7	3871648	SDK1	0.372273	0.0316021	SNHL	7	3911280	0.0154	2.2e-06	14729	CCL19	0.00151908	22.4055	0.1781	14,736 European ancestry individuals
rs10496135	C	G	C	G	0.1856	-0.0728932	0.9689	0.967438	2	66413231	MEIS1	0.256529	0.0642439	SNHL	2	66640363	0.0384	1.34e-06	14288	CCL19	0.00158355	23.3579	0.0311	14,736 European ancestry individuals
rs11574915	A	C	A	C	-0.1464	-0.0214822	0.8639	0.845616	9	34710087	CCL21	0.499212	0.0317911	SNHL	9	34710084	0.017	7.19e-18	14733	CCL19	0.00500991	74.1524	0.1361	14,736 European ancestry individuals
rs138108512	A	G	A	G	-0.2939	0.203795	0.0119	0.00559742	14	76388948	ESRRB	0.187136	0.154495	SNHL	14	76855291	0.0616	1.83e-06	13422	CCL19	0.0015431	22.7603	0.0119	14,736 European ancestry individuals
rs138440733	A	G	A	G	-0.1724	-0.00999712	0.0585	0.0625841	22	17250353	CECR1	0.838279	0.0489825	SNHL	22	17731243	0.036	1.68e-06	12404	CCL19	0.00155461	22.9303	0.0585	14,736 European ancestry individuals
rs1415763	C	G	C	G	0.0757	0.0163643	0.1687	0.196972	6	124706630	NKAIN2	0.573205	0.0290489	SNHL	6	125027776	0.0157	1.42e-06	14731	CCL19	0.00157592	23.2452	0.1687	14,736 European ancestry individuals
rs147708384	T	C	T	C	-0.2707	0.290771	0.0151	0.00604943	17	15015108	PMP22	0.0537985	0.150779	SNHL	17	14918425	0.0574	2.4e-06	13801	CCL19	0.00150773	22.2379	0.0151	14,736 European ancestry individuals
rs34791102	A	G	A	G	0.1238	0.00973986	0.0534	0.0275357	9	35612981	CD72	0.889165	0.0698893	SNHL	9	35612978	0.0265	2.99e-06	14735	CCL19	0.00147956	21.8218	0.0534	14,736 European ancestry individuals
rs3792790	A	C	A	C	0.0551	-0.00598745	0.4736	0.454444	5	151062610	TNIP1	0.795411	0.0230916	SNHL	5	150442171	0.012	4.4e-06	14288	CCL19	0.00142938	21.0805	0.4736	14,736 European ancestry individuals
rs4554017	T	C	T	C	0.0596	-0.00989803	0.3904	0.436595	4	144202871	GYPA	0.669112	0.0231605	SNHL	4	145124024	0.0122	1.03e-06	14288	CCL19	0.00161769	23.8624	0.3904	14,736 European ancestry individuals
rs4907572	A	G	A	G	-0.0671	-0.00993009	0.2653	0.281857	13	112993007	MCF2L	0.697302	0.0255295	SNHL	13	113647321	0.0137	9.69e-07	14722	CCL19	0.00162601	23.9853	0.2653	14,736 European ancestry individuals
rs62292952	T	G	T	G	0.2346	-0.0708256	0.8822	0.869783	3	132481875	DNAJC13	0.0382613	0.0341815	SNHL	3	132200719	0.0185	7.53e-37	14728	CCL19	0.0108	160.788	0.1178	14,736 European ancestry individuals
rs6486995	A	T	A	T	-0.0697	0.00376061	0.2452	0.243966	12	19661047	AEBP2	0.887853	0.0266669	SNHL	12	19813981	0.0135	2.43e-07	14735	CCL19	0.00180651	26.6526	0.2452	14,736 European ancestry individuals
rs6870560	T	C	T	C	0.0863	0.0459879	0.8559	0.839066	5	174760916	MSX2	0.139939	0.0311568	SNHL	5	174187919	0.0169	3.28e-07	14732	CCL19	0.00176729	26.0729	0.1441	14,736 European ancestry individuals
rs73257451	T	C	T	C	-0.3645	-0.0723111	0.989	0.978413	8	60505571	RAB2A	0.36416	0.0796846	SNHL	8	61418130	0.0756	1.43e-06	11337	CCL19	0.00157577	23.243	0.011	14,736 European ancestry individuals
rs74764632	A	T	A	T	0.1349	0.0587001	0.9557	0.937787	16	57266675	PLLP	0.221233	0.0479867	SNHL	16	57300587	0.0294	4.47e-06	14734	CCL19	0.00142737	21.0509	0.0443	14,736 European ancestry individuals
rs7595241	C	G	C	G	0.0615	0.0115923	0.6941	0.65047	2	7285344	RNF144A	0.631494	0.0241695	SNHL	2	7425475	0.013	2.24e-06	14288	CCL19	0.00151716	22.3771	0.3059	14,736 European ancestry individuals
rs79086127	T	C	T	C	-0.2096	-0.0983288	0.0195	0.00497319	4	122918108	NUDT6	0.545925	0.162829	SNHL	4	123839263	0.045	3.2e-06	14247	CCL19	0.00147077	21.6919	0.0195	14,736 European ancestry individuals
rs9469127	C	G	C	G	-0.4884	-0.224945	0.9365	0.90462	6	32476316	HLA-DRA	1.10606e-09	0.0369168	SNHL	6	32444093	0.0277	1.41e-69	14735	CCL19	0.0206703	310.837	0.0635	14,736 European ancestry individuals
rs1032417	C	G	C	G	-0.0858	-0.0243938	0.1545	0.124215	12	62251705	FAM19A2	0.484185	0.0348687	SNHL	12	62645486	0.0165	1.99e-07	14296	CASP8	0.00203936	27.0359	0.1545	14,744 European ancestry individuals
rs1034059	A	G	A	G	0.0681	-0.0115519	0.6981	0.701655	6	157772666	SNX9	0.653436	0.0257284	SNHL	6	158193698	0.0145	2.65e-06	14296	CASP8	0.00166421	22.0543	0.3019	14,744 European ancestry individuals
rs111764025	C	G	C	G	0.1095	-0.0135317	0.9304	0.947559	8	5700253	CSMD1	0.794074	0.0518408	SNHL	8	5557775	0.0238	4.21e-06	14731	CASP8	0.00159718	21.1645	0.0696	14,744 European ancestry individuals
rs11695193	A	T	A	T	-0.0806	-0.0199108	0.1582	0.108587	2	230225300	SP110,SP140	0.590925	0.0370435	SNHL	2	231090015	0.0162	6.51e-07	14743	CASP8	0.00186725	24.75	0.1582	14,744 European ancestry individuals
rs11709039	T	C	T	C	0.0781	0.0419271	0.856	0.880318	3	152614884	MBNL1	0.236076	0.0353859	SNHL	3	152332673	0.0168	3.34e-06	14743	CASP8	0.00163061	21.6082	0.144	14,744 European ancestry individuals
rs12073499	A	C	A	C	-0.0812	-0.0198612	0.8466	0.812351	1	157300725	ETV3	0.499188	0.0293906	SNHL	1	157270515	0.0167	1.16e-06	14295	CASP8	0.00178352	23.6381	0.1534	14,744 European ancestry individuals
rs137887001	C	G	C	G	0.2318	0.20718	0.9827	0.985592	20	45938222	PCIF1	0.0296756	0.0952817	SNHL	20	44566861	0.0486	1.85e-06	14296	CASP8	0.00171626	22.7451	0.0173	14,744 European ancestry individuals
rs148608719	A	G	A	G	0.3474	-0.0264261	0.0145	0.0344927	5	180912648	BTNL8	0.689371	0.0661135	SNHL	5	180339648	0.0683	3.65e-07	12745	CASP8	0.00195139	25.8674	0.0145	14,744 European ancestry individuals
rs187405204	T	C	T	C	0.4195	0.137523	0.9851	0.987857	7	62263786	AC079355.1	0.190279	0.104999	SNHL	7	61833768	0.0912	4.23e-06	6257	CASP8	0.00159645	21.1548	0.0149	14,744 European ancestry individuals
rs34154371	T	C	T	C	-0.2016	0.166649	0.9714	0.985638	1	2406576	PEX10	0.0841027	0.0964762	SNHL	1	2338015	0.0422	1.78e-06	13232	CASP8	0.0017218	22.8187	0.0286	14,744 European ancestry individuals
rs56328050	C	G	C	G	-0.1987	0.0272687	0.8696	0.894543	2	201300082	ALS2CR12	0.464561	0.037285	SNHL	2	202164805	0.0173	1.56e-30	14743	CASP8	0.00987119	131.898	0.1304	14,744 European ancestry individuals
rs73306603	T	C	T	C	0.2044	-0.345573	0.978	0.993201	10	82267770	NRG3	0.0118987	0.137397	SNHL	10	84027526	0.0412	7.01e-07	14741	CASP8	0.00185667	24.6094	0.022	14,744 European ancestry individuals
rs78449258	A	G	A	G	-0.2001	0.0449504	0.9804	0.992073	9	22742537	DMRTA1	0.730212	0.13035	SNHL	9	22742536	0.0428	2.94e-06	14744	CASP8	0.00164917	21.8545	0.0196	14,744 European ancestry individuals
rs1034059	A	G	A	G	0.0695	-0.0115519	0.698	0.701655	6	157772666	SNX9	0.653436	0.0257284	SNHL	6	158193698	0.0145	1.64e-06	14288	STAMBPL1	0.00160983	22.9706	0.302	14,736 European ancestry individuals
rs111581172	A	G	A	G	-0.1722	-0.102006	0.0323	0.0134909	14	103897334	C14orf2	0.308267	0.100117	SNHL	14	104363671	0.0352	9.98e-07	14736	STAMBPL1	0.00167687	23.9287	0.0323	14,736 European ancestry individuals
rs111872246	A	G	A	G	0.2195	0.0417982	0.0229	0.0226595	2	73834105	STAMBP	0.585251	0.0765911	SNHL	2	74061232	0.0425	2.41e-07	14248	STAMBPL1	0.00186864	26.6704	0.0229	14,736 European ancestry individuals
rs116198125	T	C	T	C	-0.1484	-0.00238257	0.9619	0.969923	3	14571717	GRIP2	0.972108	0.0681417	SNHL	3	14613224	0.0325	4.97e-06	14727	STAMBPL1	0.00146121	20.8468	0.0381	14,736 European ancestry individuals
rs12152184	A	G	A	G	0.0961	-0.0128943	0.8851	0.885756	22	44606929	PRR5	0.721244	0.0361391	SNHL	22	45002809	0.0208	3.83e-06	12402	STAMBPL1	0.00149595	21.3432	0.1149	14,736 European ancestry individuals
rs12531843	C	G	C	G	-0.1251	-0.03139	0.9177	0.908477	7	14103861	DGKB	0.434465	0.0401625	SNHL	7	14143486	0.0243	2.63e-07	12404	STAMBPL1	0.0018567	26.4997	0.0823	14,736 European ancestry individuals
rs138897138	A	G	A	G	0.1085	0.0571778	0.9138	0.915245	2	121973851	TSN	0.165757	0.0412549	SNHL	2	122731427	0.0218	6.46e-07	14288	STAMBPL1	0.00173555	24.7677	0.0862	14,736 European ancestry individuals
rs140656901	A	G	A	G	0.1288	0.0155726	0.0724	0.0953642	19	6195625	RFX2	0.693395	0.0394991	SNHL	19	6195636	0.0272	2.19e-06	13224	STAMBPL1	0.00157129	22.4199	0.0724	14,736 European ancestry individuals
rs2280441	A	G	A	G	-0.1571	0.0114268	0.0404	0.023299	15	80948328	CEMIP,MESDC2	0.879266	0.0752257	SNHL	15	81240669	0.0309	3.69e-07	14735	STAMBPL1	0.0018109	25.8449	0.0404	14,736 European ancestry individuals
rs73327656	A	G	A	G	0.235	0.0252189	0.0269	0.00770678	17	62217396	RP11-51L5.7	0.84892	0.132385	SNHL	17	60294757	0.0512	4.44e-06	13801	STAMBPL1	0.00147639	21.0637	0.0269	14,736 European ancestry individuals
rs75610895	T	C	T	C	-0.1908	-0.194534	0.0247	0.00874272	10	6758847	PRKCQ	0.114261	0.123175	SNHL	10	6800809	0.0394	1.28e-06	14730	STAMBPL1	0.00164322	23.4479	0.0247	14,736 European ancestry individuals
rs1034059	A	G	A	G	0.076	-0.0115519	0.6981	0.701655	6	157772666	SNX9	0.653436	0.0257284	SNHL	6	158193698	0.0145	1.59e-07	14288	SIRT2	0.00191905	27.4682	0.3019	14,736 European ancestry individuals
rs11115639	A	C	A	C	-0.0841	-0.0218136	0.8864	0.850263	12	83206746	TMTC2	0.499219	0.0322821	SNHL	12	83600525	0.0184	4.86e-06	14730	SIRT2	0.00145999	20.8879	0.1136	14,736 European ancestry individuals
rs115455827	A	G	A	G	0.1277	0.0360445	0.9506	0.926217	5	79492030	HOMER1	0.415598	0.0442763	SNHL	5	78787853	0.0277	4.02e-06	14735	SIRT2	0.00148527	21.2501	0.0494	14,736 European ancestry individuals
rs116198125	T	C	T	C	-0.1521	-0.00238257	0.9617	0.969923	3	14571717	GRIP2	0.972108	0.0681417	SNHL	3	14613224	0.0329	3.78e-06	14727	SIRT2	0.00149364	21.3701	0.0383	14,736 European ancestry individuals
rs12152184	A	G	A	G	0.0965	-0.0128943	0.885	0.885756	22	44606929	PRR5	0.721244	0.0361391	SNHL	22	45002809	0.0208	3.49e-06	12402	SIRT2	0.00150419	21.5212	0.115	14,736 European ancestry individuals
rs12531843	C	G	C	G	-0.1286	-0.03139	0.9177	0.908477	7	14103861	DGKB	0.434465	0.0401625	SNHL	7	14143486	0.0243	1.21e-07	12404	SIRT2	0.00195635	28.0033	0.0823	14,736 European ancestry individuals
rs138897138	A	G	A	G	0.104	0.0571778	0.9138	0.915245	2	121973851	TSN	0.165757	0.0412549	SNHL	2	122731427	0.0218	1.84e-06	14288	SIRT2	0.00159034	22.7558	0.0862	14,736 European ancestry individuals
rs144373891	T	C	T	C	-0.5739	0.0960834	0.0161	0.00888816	19	38889130	SIRT2	0.429021	0.121491	SNHL	19	39379770	0.0515	7.69e-29	14736	SIRT2	0.00861645	124.164	0.0161	14,736 European ancestry individuals
rs147383134	T	C	T	C	0.2573	-0.33394	0.9858	0.993516	8	88578298	MMP16	0.0201707	0.143744	SNHL	8	89590527	0.0551	3.02e-06	13801	SIRT2	0.00152385	21.803	0.0142	14,736 European ancestry individuals
rs60459634	A	G	A	G	-0.1063	0.0174849	0.0886	0.0916891	4	159707985	RAPGEF2	0.661861	0.0399797	SNHL	4	160629137	0.0229	3.45e-06	14288	SIRT2	0.00150581	21.5444	0.0886	14,736 European ancestry individuals
rs72883370	A	G	A	G	-0.3428	-0.132247	0.989	0.984819	6	62703138	KHDRBS2	0.166767	0.0956459	SNHL	6	63413043	0.0737	3.3e-06	12737	SIRT2	0.00151188	21.6315	0.011	14,736 European ancestry individuals
rs7718478	A	T	A	T	0.0639	-0.0251622	0.7496	0.790734	5	178133338	RMND5B	0.374422	0.0283287	SNHL	5	177560339	0.0138	3.65e-06	14288	SIRT2	0.00149838	21.4379	0.2504	14,736 European ancestry individuals
rs77381020	T	C	T	C	0.0862	-0.0228831	0.8546	0.83617	13	36839328	SMAD9	0.462535	0.0311471	SNHL	13	37413465	0.0184	2.8e-06	14288	SIRT2	0.0015337	21.9441	0.1454	14,736 European ancestry individuals
rs10403201	A	G	A	G	-0.0601	0.0251921	0.2925	0.246155	19	14653998	ADGRE3	0.343567	0.026598	SNHL	19	14764810	0.0127	2.22e-06	14730	CXCL5	0.00151936	22.3915	0.2925	14,736 European ancestry individuals
rs10821552	A	C	A	C	-0.1132	0.00797737	0.3353	0.388452	9	134074870	BRD3	0.735919	0.0236533	SNHL	9	136939992	0.0156	3.97e-13	9841	CXCL5	0.00356511	52.6483	0.3353	14,736 European ancestry individuals
rs11734099	A	G	A	G	0.0769	-0.00547253	0.1845	0.185426	4	6889708	KIAA0232	0.853001	0.0295349	SNHL	4	6891435	0.0153	5e-07	14731	CXCL5	0.00171359	25.2587	0.1845	14,736 European ancestry individuals
rs146553494	A	G	A	G	0.1844	0.07337	0.0265	0.0130418	3	184132422	EIF2B5	0.462118	0.0997738	SNHL	3	183850210	0.0377	1e-06	14733	CXCL5	0.00162298	23.921	0.0265	14,736 European ancestry individuals
rs2004100	T	C	T	C	0.0675	0.0204518	0.2492	0.224559	8	143472561	ZC3H3	0.460299	0.0276992	SNHL	8	144554731	0.0147	4.39e-06	13224	CXCL5	0.00143064	21.0821	0.2492	14,736 European ancestry individuals
rs2647400	C	G	C	G	0.0631	0.00725502	0.2784	0.352693	6	75642283	SENP6	0.762549	0.0240125	SNHL	6	76351999	0.013	1.21e-06	14734	CXCL5	0.0015983	23.5566	0.2784	14,736 European ancestry individuals
rs3183927	A	G	A	G	-0.0619	-0.0183313	0.6436	0.59104	9	97922475	TRMO	0.432591	0.023359	SNHL	9	100684757	0.0121	3.13e-07	14725	CXCL5	0.00177509	26.1669	0.3564	14,736 European ancestry individuals
rs425535	T	C	T	C	0.5063	-0.0167459	0.1127	0.111056	4	73998280	CXCL5	0.645363	0.0363874	SNHL	4	74863997	0.0181	3.52e-172	14731	CXCL5	0.0504827	782.347	0.1127	14,736 European ancestry individuals
rs4279906	T	C	T	C	0.2082	-0.0396524	0.0209	0.040316	1	211303721	RCOR3	0.504088	0.0593536	SNHL	1	211477063	0.042	7.15e-07	14717	CXCL5	0.00166694	24.5699	0.0209	14,736 European ancestry individuals
rs59312158	A	G	A	G	-0.19	-0.0914725	0.0309	0.0174831	16	88515937	ZFPM1	0.305802	0.0893226	SNHL	16	88582345	0.0385	8.01e-07	13672	CXCL5	0.00165215	24.3516	0.0309	14,736 European ancestry individuals
rs6993770	A	T	A	T	-0.1058	0.0388832	0.7312	0.77661	8	105569300	ZFPM2	0.160121	0.0276815	SNHL	8	106581528	0.0135	4.61e-15	14288	CXCL5	0.004156	61.4108	0.2688	14,736 European ancestry individuals
rs7090111	C	G	C	G	-0.1734	0.0122018	0.5834	0.61516	10	63318234	JMJD1C	0.605034	0.0235931	SNHL	10	65077994	0.0117	1.08e-49	14735	CXCL5	0.0147053	219.618	0.4166	14,736 European ancestry individuals
rs7636889	A	G	A	G	-0.0768	-0.0299481	0.7593	0.799277	3	56840005	ARHGEF3	0.294408	0.0285628	SNHL	3	56874033	0.0137	2.07e-08	14733	CXCL5	0.00213077	31.4212	0.2407	14,736 European ancestry individuals
rs79649467	T	G	T	G	-0.1721	-0.0684381	0.0605	0.0919142	4	74015135	CXCL5	0.0886115	0.0401924	SNHL	4	74880852	0.0276	4.5e-10	14288	CXCL5	0.00263499	38.8763	0.0605	14,736 European ancestry individuals
rs10403201	A	G	A	G	-0.0584	0.0251921	0.2923	0.246155	19	14653998	ADGRE3	0.343567	0.026598	SNHL	19	14764810	0.0127	4.26e-06	14730	IL-7	0.00152983	21.1424	0.2923	14,736 European ancestry individuals
rs1050152	T	C	T	C	-0.0651	-0.0278019	0.4122	0.316077	5	132340627	SLC22A4	0.260722	0.0247197	SNHL	5	131676320	0.0133	9.84e-07	11785	IL-7	0.00173299	23.955	0.4122	14,736 European ancestry individuals
rs11742240	T	G	T	G	-0.0647	-0.0157919	0.2796	0.331292	5	35881274	IL7R	0.517644	0.0244085	SNHL	5	35881376	0.0131	7.86e-07	14736	IL-7	0.00176437	24.3895	0.2796	14,736 European ancestry individuals
rs12321566	A	G	A	G	0.0698	-0.025084	0.237	0.290241	12	97413637	NEDD1	0.32352	0.025408	SNHL	12	97807415	0.0139	5.12e-07	14287	IL-7	0.0018238	25.2126	0.237	14,736 European ancestry individuals
rs12699881	A	G	A	G	0.068	0.00337298	0.2517	0.347591	7	2361934	EIF3B	0.888653	0.0240911	SNHL	7	2401569	0.0138	8.33e-07	14288	IL-7	0.00175625	24.2771	0.2517	14,736 European ancestry individuals
rs144728120	T	C	T	C	0.1495	0.0608453	0.0436	0.0539803	3	35460912	ARPP21	0.232809	0.0509954	SNHL	3	35502404	0.0316	2.23e-06	14717	IL-7	0.00161918	22.3792	0.0436	14,736 European ancestry individuals
rs55849454	A	G	A	G	0.0729	0.0107178	0.7913	0.836035	5	134561544	JADE2	0.729639	0.0310116	SNHL	5	133897234	0.0159	4.54e-06	12202	IL-7	0.00152086	21.0183	0.2087	14,736 European ancestry individuals
rs570880779	T	C	T	C	-0.2336	-0.0979286	0.0215	0.00384473	15	73668362	CD276	0.601733	0.187635	SNHL	15	73960703	0.0505	3.73e-06	13605	IL-7	0.00154803	21.3944	0.0215	14,736 European ancestry individuals
rs7026771	A	G	A	G	0.0691	-0.0157737	0.5682	0.494161	9	130978949	LAMC3	0.49905	0.0233344	SNHL	9	133854336	0.0148	3.03e-06	12403	IL-7	0.00157702	21.7956	0.4318	14,736 European ancestry individuals
rs74131483	A	G	A	G	0.1372	-0.0264252	0.9451	0.950137	1	194307086	CDC73	0.615443	0.0526064	SNHL	1	194276216	0.0274	5.52e-07	13240	IL-7	0.00181346	25.0694	0.0549	14,736 European ancestry individuals
rs77336315	A	C	A	C	0.2512	0.00493103	0.9836	0.994227	1	96821962	PTBP2	0.974044	0.151551	SNHL	1	97287518	0.0531	2.24e-06	13801	IL-7	0.00161896	22.3762	0.0164	14,736 European ancestry individuals
rs79072837	T	C	T	C	-0.136	-0.0325491	0.0497	0.0365522	15	81028915	CFAP161	0.594552	0.0611536	SNHL	15	81321256	0.028	1.19e-06	14715	IL-7	0.00170651	23.5884	0.0497	14,736 European ancestry individuals
rs10403201	A	G	A	G	-0.0597	0.0251921	0.292	0.246155	19	14653998	ADGRE3	0.343567	0.026598	SNHL	19	14764810	0.0125	1.79e-06	14730	LAP(TGF-B1)	0.00154626	22.8071	0.292	14,736 European ancestry individuals
rs10508556	T	C	T	C	0.0523	-0.00992285	0.4627	0.436708	10	17996413	SLC39A12	0.667778	0.0231195	SNHL	10	18285342	0.0114	4.48e-06	14735	LAP(TGF-B1)	0.00142692	21.0443	0.4627	14,736 European ancestry individuals
rs114152855	T	C	T	C	-0.299	-0.0558441	0.0112	0.00917303	4	174616489	GLRA3	0.646022	0.121586	SNHL	4	175537640	0.0613	1.07e-06	14249	LAP(TGF-B1)	0.00161268	23.7882	0.0112	14,736 European ancestry individuals
rs143420877	T	C	T	C	0.1447	0.0906568	0.0388	0.0326777	8	50783752	SNTG1	0.15388	0.0635759	SNHL	8	51696312	0.0303	1.79e-06	14729	LAP(TGF-B1)	0.00154599	22.803	0.0388	14,736 European ancestry individuals
rs144834546	T	C	T	C	-0.2662	0.272882	0.0227	0.00370815	12	24656493	BCAT1	0.158731	0.193623	SNHL	12	24809427	0.0526	4.17e-07	12935	LAP(TGF-B1)	0.00173587	25.6086	0.0227	14,736 European ancestry individuals
rs149458216	A	C	A	C	-0.2301	0.0836189	0.0182	0.0153968	16	48868382	N4BP1	0.379796	0.0952084	SNHL	16	48902293	0.0472	1.09e-06	14726	LAP(TGF-B1)	0.00161093	23.7624	0.0182	14,736 European ancestry individuals
rs1800472	A	G	A	G	-0.4623	-0.234996	0.0345	0.0336737	19	41341955	TGFB1	0.00051292	0.0676458	SNHL	19	41847860	0.0335	2.55e-43	14736	LAP(TGF-B1)	0.0127646	190.414	0.0345	14,736 European ancestry individuals
rs183319799	T	G	T	G	0.2185	-0.0778512	0.0182	0.0231335	9	84496168	SLC28A3	0.320203	0.0783178	SNHL	9	87111083	0.0461	2.14e-06	14733	LAP(TGF-B1)	0.00152288	22.4617	0.0182	14,736 European ancestry individuals
rs1921885	A	C	A	C	0.1265	-0.123274	0.9391	0.977885	4	84031290	GPAT3	0.119053	0.0790846	SNHL	4	84952443	0.0263	1.51e-06	14288	LAP(TGF-B1)	0.00156825	23.1319	0.0609	14,736 European ancestry individuals
rs2281119	T	C	T	C	-0.0873	0.0145184	0.1204	0.115167	22	44606844	PRR5	0.68661	0.0359848	SNHL	22	45002724	0.019	4.33e-06	14284	LAP(TGF-B1)	0.00143128	21.1087	0.1204	14,736 European ancestry individuals
rs34536806	T	G	T	G	0.0989	0.0509749	0.9023	0.928876	11	95541323	FAM76B	0.261603	0.0454074	SNHL	11	95274487	0.021	2.48e-06	14288	LAP(TGF-B1)	0.00150358	22.1766	0.0977	14,736 European ancestry individuals
rs34992551	T	C	T	C	-0.0931	0.00547745	0.1103	0.197975	7	16366945	ISPD	0.851231	0.0292056	SNHL	7	16406570	0.0199	2.89e-06	14734	LAP(TGF-B1)	0.0014838	21.8844	0.1103	14,736 European ancestry individuals
rs60821320	A	C	A	C	-0.1083	0.0413411	0.0779	0.0513252	12	94919106	NDUFA12	0.423029	0.0516005	SNHL	12	95312882	0.0232	3.04e-06	12852	LAP(TGF-B1)	0.00147729	21.7882	0.0779	14,736 European ancestry individuals
rs7013321	A	G	A	G	-0.0608	-0.0167716	0.4469	0.389351	8	105581330	ZFPM2	0.480376	0.023766	SNHL	8	106593558	0.0121	5.04e-07	14288	LAP(TGF-B1)	0.00171127	25.2451	0.4469	14,736 European ancestry individuals
rs7247630	T	C	T	C	0.1378	-0.0202762	0.0525	0.0702347	19	41475287	ERICH4	0.65207	0.0449694	SNHL	19	41981195	0.0271	3.68e-07	14729	LAP(TGF-B1)	0.00175237	25.8524	0.0525	14,736 European ancestry individuals
rs73045256	A	G	A	G	-0.1921	0.0782955	0.9378	0.906548	19	41305167	HNRNPUL1,TGFB1	0.0477672	0.0395545	SNHL	19	41811072	0.0276	3.4e-12	14288	LAP(TGF-B1)	0.00327821	48.437	0.0622	14,736 European ancestry individuals
rs7570818	A	G	A	G	-0.0849	0.0149241	0.8857	0.918728	2	106693625	ST6GAL2	0.722519	0.0420284	SNHL	2	107310081	0.0183	3.5e-06	14729	LAP(TGF-B1)	0.00145917	21.5206	0.1143	14,736 European ancestry individuals
rs7656674	A	T	A	T	0.0626	-0.00783528	0.5957	0.629765	4	5791325	CRMP1,EVC	0.741886	0.0237896	SNHL	4	5793052	0.0121	2.3e-07	14288	LAP(TGF-B1)	0.00181391	26.762	0.4043	14,736 European ancestry individuals
rs7820135	T	C	T	C	-0.0747	0.0421555	0.8321	0.763729	8	67807219	CPA6	0.120264	0.0271329	SNHL	8	68719454	0.0155	1.44e-06	14730	LAP(TGF-B1)	0.00157442	23.223	0.1679	14,736 European ancestry individuals
rs10412462	A	C	A	C	-0.1731	0.0467015	0.0363	0.0562196	19	14580872	CLEC17A	0.349264	0.0498939	SNHL	19	14691684	0.0366	2.25e-06	11790	NRTN	0.00196828	22.3643	0.0363	11,791 European ancestry individuals
rs113580784	A	G	A	G	-0.2288	0.0127579	0.0208	0.0468733	20	56894901	TFAP2C	0.814527	0.0543839	SNHL	20	55469957	0.0495	3.8e-06	11768	NRTN	0.00188016	21.3612	0.0208	11,791 European ancestry individuals
rs143131035	T	C	T	C	-0.4361	-0.115194	0.0118	0.0158411	4	43311203	GRXCR1	0.218929	0.0937011	SNHL	4	43313220	0.0867	4.91e-07	7585	NRTN	0.00222575	25.2963	0.0118	11,791 European ancestry individuals
rs182274799	A	G	A	G	0.1565	0.0900054	0.0646	0.0397614	11	10337241	AMPD3	0.128934	0.0592797	SNHL	11	10358788	0.031	4.46e-07	9461	NRTN	0.00224203	25.4817	0.0646	11,791 European ancestry individuals
rs192427410	T	G	T	G	0.3743	0.00824684	0.0252	0.0321816	8	43330638	HGSNAT	0.900205	0.065763	SNHL	8	43185781	0.0786	1.92e-06	8783	NRTN	0.00199543	22.6735	0.0252	11,791 European ancestry individuals
rs29630	T	C	T	C	-0.074	0.0198012	0.2493	0.215686	5	171599584	FGF18	0.482353	0.0281858	SNHL	5	171026588	0.0159	3.25e-06	11343	NRTN	0.00190612	21.6567	0.2493	11,791 European ancestry individuals
rs4360502	A	G	A	G	-0.0652	0.000486554	0.3445	0.328691	1	214713299	CENPF	0.984192	0.0245558	SNHL	1	214886642	0.0141	3.76e-06	11342	NRTN	0.0018817	21.3787	0.3445	11,791 European ancestry individuals
rs62120726	A	G	A	G	0.0786	-0.00643752	0.8077	0.872966	2	15594674	DDX1	0.851891	0.0344793	SNHL	2	15734798	0.0172	4.88e-06	11343	NRTN	0.00183781	20.8791	0.1923	11,791 European ancestry individuals
rs7202385	A	T	A	T	0.0746	-0.0227237	0.6725	0.641502	16	26069562	HS3ST4	0.34605	0.0241157	SNHL	16	26080883	0.0157	2.02e-06	9460	NRTN	0.00198667	22.5736	0.3275	11,791 European ancestry individuals
rs76777800	T	C	T	C	0.3387	-0.0661792	0.0176	0.00168702	3	73017935	PPP4R2	0.824089	0.297718	SNHL	3	73067086	0.0738	4.44e-06	6941	NRTN	0.00185363	21.0592	0.0176	11,791 European ancestry individuals
rs7712604	C	G	C	G	-0.0879	-0.0221527	0.6738	0.706887	5	21508850	CDH12	0.380473	0.0252589	SNHL	5	21508959	0.0176	5.9e-07	8587	NRTN	0.00219436	24.9388	0.3262	11,791 European ancestry individuals
rs77216559	T	C	T	C	0.1667	0.0295566	0.958	0.959084	11	4454680	OR52K2	0.610561	0.0580369	SNHL	11	4475910	0.034	9.44e-07	11791	NRTN	0.00211497	24.0346	0.042	11,791 European ancestry individuals
rs8033310	T	C	T	C	0.1332	-0.0306412	0.9133	0.92531	15	23800958	NDN	0.493452	0.0447428	SNHL	15	24046105	0.0286	3.2e-06	11343	NRTN	0.00190878	21.687	0.0867	11,791 European ancestry individuals
rs908372	C	G	C	G	-0.0622	-0.00231997	0.3324	0.39957	2	171577863	CYBRD1	0.921528	0.0235509	SNHL	2	172434373	0.0136	4.8e-06	11773	NRTN	0.00184083	20.9135	0.3324	11,791 European ancestry individuals
rs10446322	A	G	A	G	0.064	0.0265529	0.3961	0.310331	3	143349408	SLC9A9	0.284965	0.0248336	SNHL	3	143068250	0.0132	1.24e-06	11777	IL-13	0.00199295	23.5038	0.3961	11,792 European ancestry individuals
rs10917637	A	G	A	G	0.0692	0.00658185	0.3447	0.32178	1	162908861	CCDC190	0.788384	0.0245217	SNHL	1	162878651	0.0136	3.61e-07	11772	IL-13	0.00219447	25.8857	0.3447	11,792 European ancestry individuals
rs11251952	A	G	A	G	-0.1845	-0.00388479	0.0751	0.0718373	10	3581769	KLF6	0.930726	0.0446877	SNHL	10	3623961	0.0397	3.36e-06	11344	IL-13	0.00183132	21.5942	0.0751	11,792 European ancestry individuals
rs13119159	A	G	A	G	0.0739	0.00369662	0.4958	0.47973	4	40936565	APBB2	0.872293	0.0229966	SNHL	4	40938582	0.0132	2.16e-08	11344	IL-13	0.00265544	31.3377	0.4958	11,792 European ancestry individuals
rs141726773	T	C	T	C	0.2093	-0.0402879	0.9682	0.956345	13	41235956	MTRF1	0.483129	0.0574491	SNHL	13	41810092	0.0446	2.69e-06	11344	IL-13	0.00186727	22.0189	0.0318	11,792 European ancestry individuals
rs149979178	A	G	A	G	0.1832	-0.0192004	0.9229	0.922357	7	62539151	AC079355.1	0.659727	0.0436085	SNHL	7	61999529	0.039	2.63e-06	6901	IL-13	0.00187093	22.0622	0.0771	11,792 European ancestry individuals
rs183684201	C	G	C	G	-0.2968	-0.0417245	0.9858	0.968413	5	9974531	FAM173B	0.526199	0.0658303	SNHL	5	9974643	0.0628	2.29e-06	11782	IL-13	0.0018938	22.3324	0.0142	11,792 European ancestry individuals
rs55924857	T	C	T	C	-0.0934	-0.0138198	0.8535	0.831651	15	57538496	CGNL1	0.653645	0.0307994	SNHL	15	57830694	0.0183	3.33e-07	11792	IL-13	0.00220791	26.0446	0.1465	11,792 European ancestry individuals
rs59235092	A	G	A	G	0.2122	0.035858	0.0274	0.0323565	16	79944024	MAF	0.582177	0.0651719	SNHL	16	79977921	0.0439	1.34e-06	11784	IL-13	0.00198084	23.3608	0.0274	11,792 European ancestry individuals
rs76219628	A	G	A	G	0.169	-0.131363	0.0397	0.0274148	7	154626599	DPP6	0.0619584	0.0703757	SNHL	7	154418309	0.0357	2.2e-06	11344	IL-13	0.00190003	22.4059	0.0397	11,792 European ancestry individuals
rs9881117	A	G	A	G	-0.0656	-0.010191	0.3094	0.387651	3	123984113	ROPN1	0.666483	0.0236462	SNHL	3	123702960	0.0141	3.28e-06	11791	IL-13	0.00183536	21.6419	0.3094	11,792 European ancestry individuals
rs10481754	T	C	T	C	-0.0548	-0.0326208	0.4567	0.449396	9	81581575	TLE1	0.158517	0.0231341	SNHL	9	84196490	0.0119	4.12e-06	14296	CXCL10	0.00148118	21.2034	0.4567	14,744 European ancestry individuals
rs1077965	A	G	A	G	-0.0546	-0.0244085	0.5648	0.558475	15	79772995	MTHFS	0.291704	0.0231493	SNHL	15	80065337	0.0118	3.71e-06	14731	CXCL10	0.0014954	21.4072	0.4352	14,744 European ancestry individuals
rs112202639	A	G	A	G	-0.1609	0.000844335	0.9671	0.956072	1	44100719	KLF17	0.98786	0.0554923	SNHL	1	44566391	0.0336	1.68e-06	14744	CXCL10	0.00160149	22.9283	0.0329	14,744 European ancestry individuals
rs115140093	T	C	T	C	-0.5186	0.066903	0.9732	0.98167	4	75989520	SDAD1	0.439857	0.0866132	SNHL	4	76910673	0.042	5.02e-35	14744	CXCL10	0.0105522	152.442	0.0268	14,744 European ancestry individuals
rs12155428	T	C	T	C	-0.1765	-0.124902	0.0284	0.00659135	7	3385669	SDK1	0.380886	0.14254	SNHL	7	3425301	0.0375	2.52e-06	14733	CXCL10	0.00154718	22.1496	0.0284	14,744 European ancestry individuals
rs12174864	A	G	A	G	-0.0582	-0.0529719	0.6254	0.598087	6	87847689	AKIRIN2	0.0232664	0.0233456	SNHL	6	88557407	0.0121	1.51e-06	14295	CXCL10	0.00161569	23.1321	0.3746	14,744 European ancestry individuals
rs12476448	T	C	T	C	0.0536	-0.0319539	0.4864	0.464518	2	14260350	FAM84A	0.165389	0.0230352	SNHL	2	14400474	0.0115	3.15e-06	14737	CXCL10	0.00151726	21.7207	0.4864	14,744 European ancestry individuals
rs12629593	T	G	T	G	-0.0879	-0.015875	0.1209	0.0837416	3	54070151	CACNA2D3	0.705276	0.0419744	SNHL	3	54104178	0.0182	1.37e-06	14744	CXCL10	0.00162897	23.3225	0.1209	14,744 European ancestry individuals
rs12646113	T	C	T	C	0.0977	-0.0323809	0.246	0.25056	4	76254092	FAM47E,FAM47E-STBD1	0.223317	0.0265907	SNHL	4	77175245	0.0136	6.78e-13	14743	CXCL10	0.00359693	51.6001	0.246	14,744 European ancestry individuals
rs12779465	A	C	A	C	-0.0698	0.0226055	0.2969	0.261139	10	76945817	KCNMA1	0.399049	0.0268054	SNHL	10	78705575	0.015	3.27e-06	11768	CXCL10	0.00151236	21.6505	0.2969	14,744 European ancestry individuals
rs143796249	C	G	C	G	-0.2858	-0.0653206	0.012	0.0313682	9	4150061	GLIS3	0.326837	0.0666193	SNHL	9	4150061	0.062	4.03e-06	14296	CXCL10	0.00148416	21.2462	0.012	14,744 European ancestry individuals
rs150519056	T	C	T	C	-0.1841	-0.0289978	0.9688	0.966766	22	50336392	PPP6R2	0.655009	0.0648991	SNHL	22	50774821	0.0376	9.77e-07	13661	CXCL10	0.00167413	23.9702	0.0312	14,744 European ancestry individuals
rs1563171	A	G	A	G	0.0592	-0.00837504	0.7042	0.691821	2	3844183	DCDC2C	0.736438	0.0248832	SNHL	2	3891773	0.0127	3.14e-06	14740	CXCL10	0.00151762	21.7258	0.2958	14,744 European ancestry individuals
rs2349689	A	G	A	G	-0.0789	0.0347936	0.2555	0.21005	8	61091171	CLVS1	0.240533	0.0296455	SNHL	8	62003730	0.0164	1.5e-06	14296	CXCL10	0.0016164	23.1422	0.2555	14,744 European ancestry individuals
rs2523495	T	C	T	C	0.1095	0.116402	0.1048	0.0917803	6	31410201	MICA	0.00254525	0.0385704	SNHL	6	31377978	0.0196	2.31e-08	14743	CXCL10	0.00217848	31.2072	0.1048	14,744 European ancestry individuals
rs3184504	T	C	T	C	0.1138	0.010089	0.4756	0.407398	12	111446804	SH2B3	0.665535	0.0233388	SNHL	12	111884608	0.0131	3.72e-18	11793	CXCL10	0.00525099	75.4538	0.4756	14,744 European ancestry individuals
rs4367871	T	C	T	C	-0.0567	-0.00300089	0.5587	0.545861	10	1802865	ADARB2	0.896674	0.023108	SNHL	10	1845059	0.0119	1.89e-06	14296	CXCL10	0.00158551	22.6992	0.4413	14,744 European ancestry individuals
rs4804148	T	C	T	C	-0.0629	0.013781	0.7227	0.697985	19	11160191	KANK2	0.581834	0.0250241	SNHL	19	11270867	0.013	1.31e-06	14744	CXCL10	0.00163489	23.4074	0.2773	14,744 European ancestry individuals
rs55732300	A	G	A	G	0.1175	0.0523598	0.929	0.963882	11	74020377	C2CD3	0.40328	0.062648	SNHL	11	73731422	0.025	2.6e-06	14730	CXCL10	0.0015428	22.0869	0.071	14,744 European ancestry individuals
rs72651343	T	C	T	C	-0.6096	-0.204854	0.9892	0.993181	4	75887063	PPEF2	0.137442	0.137914	SNHL	4	76808216	0.0619	6.98e-23	14257	CXCL10	0.00673841	96.9723	0.0108	14,744 European ancestry individuals
rs72682331	A	G	A	G	0.1089	0.0266603	0.0979	0.0987844	4	111983379	C4orf32	0.487685	0.0384157	SNHL	4	112904535	0.0209	1.88e-07	14731	CXCL10	0.0018955	27.1458	0.0979	14,744 European ancestry individuals
rs741344	A	G	A	G	-0.06	-0.0249089	0.7036	0.62003	12	68203306	IL26	0.293636	0.0237187	SNHL	12	68597086	0.013	3.92e-06	14296	CXCL10	0.00148783	21.2988	0.2964	14,744 European ancestry individuals
rs74956615	A	T	A	T	-0.1358	0.00855696	0.0495	0.0348468	19	10317045	CTD-2369P2.12,RAVER1	0.889932	0.0618321	SNHL	19	10427721	0.0294	3.86e-06	13671	CXCL10	0.00149019	21.3326	0.0495	14,744 European ancestry individuals
rs10495032	T	G	T	G	-0.1557	0.00637484	0.0383	0.0719868	1	216663884	ESRRG	0.886144	0.0445217	SNHL	1	216837226	0.0318	9.77e-07	14720	FGF21	0.00167421	23.9697	0.0383	14,743 European ancestry individuals
rs12290350	T	C	T	C	-0.0689	-0.0224799	0.2168	0.178301	11	76769211	TSKU	0.453039	0.029959	SNHL	11	76480255	0.0145	2.02e-06	14295	FGF21	0.001577	22.5757	0.2168	14,743 European ancestry individuals
rs1260326	T	C	T	C	0.1323	0.0109123	0.3977	0.349451	2	27508073	GCKR	0.65158	0.0241653	SNHL	2	27730940	0.0119	1.03e-28	14730	FGF21	0.0085724	123.585	0.3977	14,743 European ancestry individuals
rs13229619	A	G	A	G	-0.1609	-0.0643679	0.1297	0.128081	7	73615845	MLXIPL	0.0601243	0.0342403	SNHL	7	73030175	0.0176	6.13e-20	14743	FGF21	0.00581261	83.5653	0.1297	14,743 European ancestry individuals
rs142603673	T	C	T	C	-0.2352	-0.14006	0.0232	0.00850518	21	32488659	EVA1C	0.273542	0.127915	SNHL	21	33860969	0.0455	2.35e-07	14252	FGF21	0.00186576	26.7172	0.0232	14,743 European ancestry individuals
rs145127946	A	G	A	G	-0.1747	0.0934247	0.037	0.00762366	1	203777379	LAX1	0.493093	0.136307	SNHL	1	203746507	0.036	1.22e-06	14295	FGF21	0.00164468	23.5462	0.037	14,743 European ancestry individuals
rs188758663	A	G	A	G	-0.3801	-0.106742	0.0104	0.00508349	10	126159189	ADAM12	0.519141	0.165575	SNHL	10	127847758	0.0749	3.88e-07	11668	FGF21	0.00179832	25.7497	0.0104	14,743 European ancestry individuals
rs2429473	A	C	A	C	-0.0812	-0.0265714	0.795	0.808466	12	46805116	SLC38A4	0.362144	0.0291581	SNHL	12	47198899	0.0147	3.32e-08	14295	FGF21	0.00212994	30.5082	0.205	14,743 European ancestry individuals
rs4700382	T	C	T	C	-0.063	-0.0163376	0.2698	0.270742	5	56586608	C5orf67	0.530214	0.0260286	SNHL	5	55882435	0.0136	3.62e-06	14295	FGF21	0.00149888	21.4557	0.2698	14,743 European ancestry individuals
rs60277384	T	C	T	C	-0.0881	0.0800387	0.8922	0.850331	5	85060193	EDIL3	0.0134884	0.0323964	SNHL	5	84356011	0.019	3.54e-06	14742	FGF21	0.00150178	21.4973	0.1078	14,743 European ancestry individuals
rs7012637	A	G	A	G	-0.0605	-0.00196523	0.4812	0.509194	8	9315699	PPP1R3B	0.932048	0.0230477	SNHL	8	9173209	0.012	4.61e-07	14295	FGF21	0.00177498	25.4148	0.4812	14,743 European ancestry individuals
rs72965996	A	G	A	G	-0.2215	0.0246022	0.031	0.0208663	18	75114651	ZNF407	0.762386	0.0813703	SNHL	18	72826607	0.0444	6.08e-07	13808	FGF21	0.00173797	24.884	0.031	14,743 European ancestry individuals
rs7610704	T	C	T	C	-0.0568	0.0194885	0.4644	0.526402	3	11648205	VGLL4	0.398039	0.0230598	SNHL	3	11689679	0.012	2.21e-06	14295	FGF21	0.00156484	22.4013	0.4644	14,743 European ancestry individuals
rs838131	A	C	A	C	0.1627	-0.00600503	0.501	0.430143	19	48757420	FGF21	0.795981	0.0232257	SNHL	19	49260677	0.013	6.15e-36	14294	FGF21	0.0108386	156.613	0.499	14,743 European ancestry individuals
rs1065657	A	G	A	G	0.0655	-0.00201904	0.4536	0.411898	6	89337294	UBE2J1	0.931043	0.0233328	SNHL	6	90047013	0.0118	2.84e-08	14287	TRAIL	0.00208812	30.8077	0.4536	14,735 European ancestry individuals
rs10745981	A	T	A	T	-0.0881	-0.00153522	0.8739	0.901096	12	103867545	NT5DC3	0.967851	0.0380911	SNHL	12	104261323	0.0185	1.92e-06	12850	TRAIL	0.00153775	22.6751	0.1261	14,735 European ancestry individuals
rs111257277	A	G	A	G	0.189	0.118253	0.9721	0.971804	5	163168915	CCNG1	0.0952708	0.0708853	SNHL	5	162595921	0.037	3.25e-07	14729	TRAIL	0.00176887	26.0892	0.0279	14,735 European ancestry individuals
rs114597610	T	C	T	C	-0.26	0.0629849	0.0161	0.0127178	5	75721915	POC5	0.548189	0.104891	SNHL	5	75017740	0.0564	4.03e-06	14735	TRAIL	0.00144114	21.2486	0.0161	14,735 European ancestry individuals
rs140862652	A	C	A	C	0.1342	0.0314809	0.063	0.135883	6	33724967	IP6K3	0.351876	0.0338157	SNHL	6	33692744	0.0265	4.1e-07	14287	TRAIL	0.00173861	25.6421	0.063	14,735 European ancestry individuals
rs142889372	C	G	C	G	-0.2835	0.0699814	0.0106	0.0172481	4	66883743	CENPC	0.426428	0.0879917	SNHL	4	67749461	0.0606	2.89e-06	14238	TRAIL	0.00148409	21.8827	0.0106	14,735 European ancestry individuals
rs145386370	T	G	T	G	0.2641	-0.0420703	0.019	0.0183943	4	68461403	TMPRSS11E	0.621184	0.0851327	SNHL	4	69327121	0.0535	7.96e-07	13386	TRAIL	0.00165217	24.3652	0.019	14,735 European ancestry individuals
rs146922303	T	C	T	C	0.1622	-0.0683267	0.0376	0.0327478	4	56837559	SPINK2	0.295012	0.0652477	SNHL	4	57703725	0.0347	2.95e-06	14727	TRAIL	0.00148164	21.8466	0.0376	14,735 European ancestry individuals
rs16840522	T	C	T	C	-0.1191	0.0108222	0.8073	0.871043	1	196741786	CFH	0.751275	0.034144	SNHL	1	196710916	0.0147	5.4e-16	14725	TRAIL	0.00443815	65.6341	0.1927	14,735 European ancestry individuals
rs174533	A	G	A	G	0.0787	0.043417	0.3509	0.414265	11	61781553	MYRF,TMEM258	0.0622429	0.0232853	SNHL	11	61549025	0.0121	7.81e-11	14732	TRAIL	0.00286469	42.298	0.3509	14,735 European ancestry individuals
rs17779404	T	G	T	G	0.0674	-0.00717624	0.7733	0.798803	4	180350136	TENM3	0.802057	0.0286264	SNHL	4	181271289	0.0138	1.04e-06	14723	TRAIL	0.00161735	23.8508	0.2267	14,735 European ancestry individuals
rs180941492	A	G	A	G	-0.244	-0.0394934	0.0227	0.00901975	11	103293199	DYNC2H1	0.743557	0.12072	SNHL	11	103163928	0.0491	6.71e-07	13800	TRAIL	0.0016743	24.6921	0.0227	14,735 European ancestry individuals
rs2113173	T	C	T	C	0.0691	0.00867007	0.2543	0.252372	16	57311821	PLLP	0.746383	0.0268082	SNHL	16	57345733	0.0145	1.88e-06	14287	TRAIL	0.00153991	22.7071	0.2543	14,735 European ancestry individuals
rs2138380	A	G	A	G	0.0882	0.00617881	0.8717	0.82665	2	202304501	NOP58	0.838107	0.0302415	SNHL	2	203169224	0.0182	1.26e-06	13239	TRAIL	0.00159238	23.482	0.1283	14,735 European ancestry individuals
rs2418781	T	G	T	G	-0.1452	0.114625	0.0401	0.036896	10	105826909	SORCS3	0.0609635	0.0611737	SNHL	10	107586667	0.0316	4.33e-06	14287	TRAIL	0.0014318	21.1106	0.0401	14,735 European ancestry individuals
rs28424593	A	T	A	T	-0.1311	0.00647067	0.9501	0.938922	3	114231474	ZNF80	0.892428	0.0478486	SNHL	3	113950321	0.0279	2.62e-06	14722	TRAIL	0.00149724	22.0769	0.0499	14,735 European ancestry individuals
rs28929474	T	C	T	C	0.6692	0.0576444	0.0205	0.0197379	14	94378610	SERPINA1	0.48669	0.0828721	SNHL	14	94844947	0.044	3.08e-52	14735	TRAIL	0.0154661	231.285	0.0205	14,735 European ancestry individuals
rs368805685	A	G	A	G	-0.2297	0.0182403	0.0323	0.107857	2	208750284	PTH2R	0.623484	0.0371555	SNHL	2	209615008	0.0501	4.54e-06	11760	TRAIL	0.00142551	21.0178	0.0323	14,735 European ancestry individuals
rs4760	A	G	A	G	0.3554	0.0186496	0.8425	0.832554	19	43648948	PLAUR	0.547517	0.0310059	SNHL	19	44153100	0.0163	2.14e-105	14287	TRAIL	0.0312755	475.336	0.1575	14,735 European ancestry individuals
rs490342	T	G	T	G	0.1252	0.00118462	0.1051	0.058793	3	172413009	FNDC3B	0.980703	0.0489773	SNHL	3	172130799	0.02	3.85e-10	13228	TRAIL	0.00265423	39.1823	0.1051	14,735 European ancestry individuals
rs5030044	A	G	A	G	0.285	0.0340088	0.886	0.866325	3	186731333	KNG1	0.316797	0.0339727	SNHL	3	186449122	0.0187	1.9e-52	14287	TRAIL	0.0155294	232.246	0.114	14,735 European ancestry individuals
rs574044675	A	C	A	C	0.5818	-0.0188753	0.9715	0.968758	3	172556442	TNFSF10	0.786276	0.0696123	SNHL	3	172274232	0.0399	3.69e-48	13173	TRAIL	0.0142338	212.59	0.0285	14,735 European ancestry individuals
rs6969337	T	C	T	C	0.1823	0.0504279	0.9624	0.942982	7	52725126	POM121L12	0.309841	0.0496554	SNHL	7	52792820	0.038	1.61e-06	11336	TRAIL	0.00156053	23.0116	0.0376	14,735 European ancestry individuals
rs77303550	T	C	T	C	-0.0724	0.0317529	0.1946	0.190736	16	72045758	TXNL4B	0.27963	0.0293695	SNHL	16	72079657	0.0146	7.09e-07	14728	TRAIL	0.00166721	24.5874	0.1946	14,735 European ancestry individuals
rs78956561	A	T	A	T	0.1694	0.0126174	0.0304	0.0522771	6	18022800	KIF13A	0.809374	0.0523036	SNHL	6	18023031	0.0354	1.71e-06	14719	TRAIL	0.00155271	22.8961	0.0304	14,735 European ancestry individuals
rs8178824	T	C	T	C	0.2575	0.0517356	0.029	0.00981811	17	66228657	APOH	0.657007	0.116508	SNHL	17	64224775	0.037	3.42e-12	14735	TRAIL	0.00327846	48.4275	0.029	14,735 European ancestry individuals
rs1072074	A	G	A	G	-0.0649	-0.00205464	0.5847	0.528633	4	24756697	SOD3	0.930249	0.023473	SNHL	4	24758319	0.0141	4.17e-06	11785	IL-17C	0.00186396	21.1824	0.4153	11,793 European ancestry individuals
rs10870773	A	G	A	G	-0.0816	-0.000945765	0.8025	0.74222	13	43822273	CCDC122	0.971246	0.0262384	SNHL	13	44396409	0.0171	1.82e-06	11345	IL-17C	0.00200315	22.7673	0.1975	11,793 European ancestry individuals
rs114882743	A	T	A	T	-0.3259	0.123283	0.9804	0.99428	1	176961118	ASTN1	0.41382	0.150862	SNHL	1	176930254	0.0548	2.73e-09	11345	IL-17C	0.00310779	35.3615	0.0196	11,793 European ancestry individuals
rs11931996	T	C	T	C	-0.1219	-0.0514479	0.9068	0.945716	4	151370757	FAM160A1	0.316143	0.0513239	SNHL	4	152291909	0.0262	3.28e-06	11345	IL-17C	0.00190446	21.6435	0.0932	11,793 European ancestry individuals
rs12092228	T	G	T	G	0.1508	0.135076	0.0512	0.0577049	1	242372703	PLD5	0.00466305	0.0477398	SNHL	1	242536005	0.0327	4e-06	9892	IL-17C	0.00187107	21.2633	0.0512	11,793 European ancestry individuals
rs12863903	T	C	T	C	-0.0857	0.0277135	0.1597	0.174034	13	95986397	UGGT2	0.360142	0.0302848	SNHL	13	96638651	0.018	1.93e-06	11345	IL-17C	0.00199409	22.6642	0.1597	11,793 European ancestry individuals
rs12895022	T	C	T	C	0.1091	-0.0113149	0.0906	0.093547	14	101866897	PPP2R5C	0.774885	0.039564	SNHL	14	102333234	0.0236	3.78e-06	11774	IL-17C	0.0018802	21.3673	0.0906	11,793 European ancestry individuals
rs17700884	T	G	T	G	-0.105	0.00455202	0.3783	0.502783	16	88618087	ZC3H18	0.842822	0.022957	SNHL	16	88684495	0.0136	1.16e-14	11775	IL-17C	0.00522661	59.597	0.3783	11,793 European ancestry individuals
rs1920106	T	C	T	C	0.0633	-0.0200101	0.3948	0.41331	7	21200481	SP4	0.390651	0.02331	SNHL	7	21240100	0.0132	1.62e-06	11792	IL-17C	0.00202291	22.9923	0.3948	11,793 European ancestry individuals
rs2814092	C	G	C	G	0.0624	-0.0101926	0.6437	0.63985	6	65837453	EYS	0.669865	0.0239075	SNHL	6	66547346	0.0135	3.8e-06	11792	IL-17C	0.00187966	21.3612	0.3563	11,793 European ancestry individuals
rs39779	C	G	C	G	0.1077	0.0315725	0.1032	0.130952	16	8343904	TMEM114	0.355428	0.0341652	SNHL	16	8393906	0.0227	2.09e-06	11345	IL-17C	0.00198022	22.5062	0.1032	11,793 European ancestry individuals
rs554604740	A	G	A	G	0.1926	-0.160606	0.0286	0.0174517	12	52356468	KRT85	0.0634001	0.0865161	SNHL	12	52750252	0.0401	1.56e-06	11149	IL-17C	0.00202926	23.0647	0.0286	11,793 European ancestry individuals
rs59356989	A	G	A	G	-0.0882	0.0227169	0.8432	0.83207	5	108088065	FBXL17	0.46075	0.0307978	SNHL	5	107423766	0.0177	6.26e-07	11790	IL-17C	0.00218392	24.8264	0.1568	11,793 European ancestry individuals
rs72815428	T	C	T	C	-0.1673	0.00421846	0.0423	0.0133183	5	175409303	DRD1	0.966962	0.101849	SNHL	5	174836306	0.0366	4.85e-06	11775	IL-17C	0.00183834	20.8907	0.0423	11,793 European ancestry individuals
rs75246422	T	C	T	C	-0.0951	-0.0587638	0.1233	0.135735	5	174752757	MSX2	0.0796251	0.0335244	SNHL	5	174179760	0.0201	2.23e-06	11793	IL-17C	0.00196928	22.3817	0.1233	11,793 European ancestry individuals
rs77654242	T	G	T	G	-0.2174	-0.10818	0.9707	0.972826	2	135917758	DARS	0.126434	0.0707836	SNHL	2	136675328	0.0469	3.56e-06	10294	IL-17C	0.00189037	21.4831	0.0293	11,793 European ancestry individuals
rs8015296	C	G	C	G	-0.1162	0.107401	0.0991	0.0810338	14	92297563	SLC24A4	0.0115899	0.0425453	SNHL	14	92763907	0.0253	4.37e-06	9461	IL-17C	0.00185592	21.0909	0.0991	11,793 European ancestry individuals
rs10733789	T	C	T	C	-0.0815	0.00530014	0.6875	0.702296	10	63188924	JMJD1C	0.832503	0.0250607	SNHL	10	64948684	0.0127	1.39e-10	14287	CXCL11	0.0028742	41.1763	0.3125	14,736 European ancestry individuals
rs10898158	A	G	A	G	0.0609	0.0231061	0.6028	0.711368	11	83843069	DLG2	0.362629	0.0253811	SNHL	11	83554112	0.0121	4.83e-07	14288	CXCL11	0.00176992	25.3281	0.3972	14,736 European ancestry individuals
rs111787182	A	C	A	C	-0.1445	-0.0514247	0.951	0.942832	7	158118941	PTPRN2	0.300457	0.049664	SNHL	7	157911633	0.0314	4.19e-06	13224	CXCL11	0.0014801	21.1746	0.049	14,736 European ancestry individuals
rs112884138	T	C	T	C	-0.0976	0.0673644	0.0892	0.0467452	4	133441205	PCDH10	0.215582	0.054398	SNHL	4	134362360	0.0209	3.01e-06	14728	CXCL11	0.00152407	21.8045	0.0892	14,736 European ancestry individuals
rs116470923	T	C	T	C	-0.1975	-0.27936	0.0216	0.00556654	4	76453240	SHROOM3	0.0708908	0.154669	SNHL	4	77374393	0.0427	3.74e-06	14736	CXCL11	0.00149516	21.3903	0.0216	14,736 European ancestry individuals
rs12433317	A	G	A	G	0.0571	-0.0356365	0.4282	0.428202	14	50308758	L2HGDH	0.125052	0.0232325	SNHL	14	50775476	0.012	1.95e-06	14288	CXCL11	0.00158227	22.6386	0.4282	14,736 European ancestry individuals
rs2245786	A	G	A	G	-0.0599	-0.0109557	0.6525	0.660728	20	4814736	RASSF2	0.652223	0.0243094	SNHL	20	4795382	0.0131	4.82e-06	14721	CXCL11	0.00146128	20.905	0.3475	14,736 European ancestry individuals
rs2894233	A	G	A	G	-0.2236	-0.0306385	0.9724	0.981372	6	32043901	TNXB	0.728638	0.0883116	SNHL	6	32011678	0.047	1.96e-06	11917	CXCL11	0.00158168	22.6301	0.0276	14,736 European ancestry individuals
rs3184504	T	C	T	C	0.1236	0.010089	0.4764	0.407398	12	111446804	SH2B3	0.665535	0.0233388	SNHL	12	111884608	0.0132	7.7e-21	11785	CXCL11	0.00609945	87.6654	0.4764	14,736 European ancestry individuals
rs4748380	T	C	T	C	0.0901	-0.0574174	0.1188	0.094998	10	17548682	HACD1	0.144803	0.0393773	SNHL	10	17590681	0.019	2.12e-06	14732	CXCL11	0.00157151	22.4844	0.1188	14,736 European ancestry individuals
rs59148364	A	G	A	G	0.1821	-0.123689	0.0278	0.0365006	4	76209649	SCARB2	0.0465125	0.0621332	SNHL	4	77130802	0.0378	1.45e-06	14721	CXCL11	0.00162177	23.2047	0.0278	14,736 European ancestry individuals
rs60141220	A	G	A	G	-0.0777	-0.00891356	0.1703	0.155792	1	26069250	TRIM63	0.778418	0.0316778	SNHL	1	26395741	0.0165	2.49e-06	13221	CXCL11	0.00154974	22.1724	0.1703	14,736 European ancestry individuals
rs62291421	C	G	C	G	0.2674	0.0349796	0.9763	0.99408	3	188297544	LPP	0.824606	0.157833	SNHL	3	188015332	0.0518	2.44e-07	12305	CXCL11	0.00186171	26.6442	0.0237	14,736 European ancestry individuals
rs6827617	A	G	A	G	-0.1724	-0.0217431	0.6041	0.560044	4	75994993	AC112719.1	0.348089	0.0231728	SNHL	4	76916146	0.0118	2.42e-48	14718	CXCL11	0.0147207	213.427	0.3959	14,736 European ancestry individuals
rs7009937	T	C	T	C	0.1175	0.0351515	0.9321	0.947178	8	95164568	PLEKHF2	0.498976	0.0519915	SNHL	8	96176796	0.025	2.6e-06	14288	CXCL11	0.00154377	22.0869	0.0679	14,736 European ancestry individuals
rs7222922	T	C	T	C	-0.0882	-0.0119251	0.1205	0.094967	17	36008654	CCL23	0.76183	0.0393464	SNHL	17	34335694	0.0182	1.26e-06	14726	CXCL11	0.00164112	23.4819	0.1205	14,736 European ancestry individuals
rs72747175	A	G	A	G	0.1535	0.0737158	0.9608	0.964402	5	18009747	BASP1	0.244137	0.0632912	SNHL	5	18009856	0.0326	2.49e-06	14730	CXCL11	0.00154941	22.1677	0.0392	14,736 European ancestry individuals
rs72925566	A	G	A	G	-0.0973	-0.0136859	0.1651	0.174395	6	88789252	RNGTT	0.653528	0.03049	SNHL	6	89498971	0.0185	1.44e-07	11337	CXCL11	0.00193242	27.658	0.1651	14,736 European ancestry individuals
rs7475335	A	C	A	C	-0.0646	-0.0357654	0.3172	0.300471	10	102583671	SUFU	0.153543	0.0250612	SNHL	10	104343428	0.0124	1.89e-07	14735	CXCL11	0.00189608	27.1369	0.3172	14,736 European ancestry individuals
rs7750544	T	C	T	C	-0.0773	-0.0522275	0.165	0.124801	6	153856349	OPRM1	0.131857	0.0346608	SNHL	6	154177484	0.0164	2.44e-06	13644	CXCL11	0.00155259	22.2132	0.165	14,736 European ancestry individuals
rs78632565	T	C	T	C	0.1082	0.0580683	0.9152	0.901612	8	70070670	PRDM14	0.132988	0.0386498	SNHL	8	70982905	0.0214	4.28e-07	14722	CXCL11	0.00178612	25.5603	0.0848	14,736 European ancestry individuals
rs10734292	A	G	A	G	0.123	0.040923	0.067	0.048628	11	20464855	PRMT3	0.445867	0.0536818	SNHL	11	20486401	0.0267	4.09e-06	11776	CXCL1	0.00143945	21.2192	0.067	14,736 European ancestry individuals
rs11880837	A	G	A	G	0.0583	0.0266915	0.3161	0.361942	19	14697641	ZNF333	0.263941	0.023893	SNHL	19	14808453	0.0127	4.42e-06	14288	CXCL1	0.00142936	21.0703	0.3161	14,736 European ancestry individuals
rs1366946	T	C	T	C	-0.3134	0.0196772	0.7638	0.773526	4	73872752	CXCL1	0.471324	0.0273172	SNHL	4	74738469	0.0134	5.65e-121	14730	CXCL1	0.0358243	546.927	0.2362	14,736 European ancestry individuals
rs2122155	A	G	A	G	-0.0538	0.0127619	0.5637	0.538654	4	58823796	IGFBP7	0.58127	0.0231391	SNHL	4	59689961	0.0117	4.26e-06	14717	CXCL1	0.00143418	21.1414	0.4363	14,736 European ancestry individuals
rs2280441	A	G	A	G	-0.1443	0.0114268	0.0405	0.023299	15	80948328	CEMIP,MESDC2	0.879266	0.0752257	SNHL	15	81240669	0.0312	3.75e-06	14735	CXCL1	0.00145086	21.3877	0.0405	14,736 European ancestry individuals
rs4474574	T	C	T	C	-0.365	-0.910949	0.0146	0.000465	13	37280116	CSNK1A1L	0.101831	0.556802	SNHL	13	37854253	0.0779	2.79e-06	9555	CXCL1	0.00148901	21.9509	0.0146	14,736 European ancestry individuals
rs62311721	T	C	T	C	-0.186	-0.0623277	0.9588	0.940736	4	83084808	PLAC8	0.214291	0.0501893	SNHL	4	84005961	0.0407	4.88e-06	14288	CXCL1	0.00141662	20.8823	0.0412	14,736 European ancestry individuals
rs67797811	C	G	C	G	0.0822	-0.0370561	0.1691	0.119437	9	4396102	GLIS3	0.305332	0.03615	SNHL	9	4396102	0.0179	4.39e-06	14288	CXCL1	0.00143037	21.0852	0.1691	14,736 European ancestry individuals
rs1074669	A	G	A	G	-0.0548	-0.0136331	0.5246	0.537354	4	35015082	ARAP2	0.553479	0.0230074	SNHL	4	35016704	0.0119	4.12e-06	14286	uPA	0.00148222	21.2034	0.4754	14,734 European ancestry individuals
rs10840566	A	G	A	G	0.0784	0.0601391	0.1671	0.122026	11	11120540	GALNT18	0.0858618	0.0350126	SNHL	11	11142087	0.0154	3.56e-07	14733	uPA	0.00181089	25.9137	0.1671	14,734 European ancestry individuals
rs10992204	A	G	A	G	0.1061	-0.0104138	0.1034	0.134138	9	92022684	SPTLC1	0.759388	0.0340007	SNHL	9	94784966	0.0217	1.01e-06	14286	uPA	0.00167061	23.9029	0.1034	14,734 European ancestry individuals
rs11220462	A	G	A	G	-0.1024	-0.0183325	0.1509	0.189554	11	126374057	ST3GAL4	0.531645	0.0293086	SNHL	11	126243952	0.0161	2.01e-10	14731	uPA	0.00282364	40.4471	0.1509	14,734 European ancestry individuals
rs144470316	C	G	C	G	0.3395	0.0358353	0.0119	0.00472212	12	105340586	C12orf75	0.832927	0.169877	SNHL	12	105734364	0.0656	2.28e-07	12303	uPA	0.00187132	26.78	0.0119	14,734 European ancestry individuals
rs154972	A	G	A	G	-0.0625	-0.0178442	0.6344	0.745522	6	32932874	HLA-DMB	0.498827	0.0263836	SNHL	6	32900651	0.012	1.91e-07	14724	uPA	0.00189523	27.1229	0.3656	14,734 European ancestry individuals
rs2227575	A	C	A	C	-0.0946	0.0214545	0.5624	0.469881	10	73918082	C10orf55	0.351706	0.0230375	SNHL	10	75677840	0.0115	1.93e-16	14729	uPA	0.00471437	67.659	0.4376	14,734 European ancestry individuals
rs333947	A	G	A	G	-0.0785	0.00081623	0.1578	0.166843	1	109928142	CSF1	0.978916	0.0308858	SNHL	1	110470764	0.0166	2.26e-06	14286	uPA	0.00156291	22.3595	0.1578	14,734 European ancestry individuals
rs3933086	A	G	A	G	0.3099	0.0722571	0.0145	0.0264143	10	73664416	SYNPO2L	0.317251	0.0722482	SNHL	10	75424174	0.0664	3.05e-06	11778	uPA	0.00152242	21.7794	0.0145	14,734 European ancestry individuals
rs4251805	T	C	T	C	-0.422	0.0430916	0.0405	0.036221	19	43670289	PLAUR	0.484602	0.0616545	SNHL	19	44174441	0.0311	6.1e-42	14734	uPA	0.0127242	184.096	0.0405	14,734 European ancestry individuals
rs4760	A	G	A	G	0.1408	0.0186496	0.8426	0.832554	19	43648948	PLAUR	0.547517	0.0310059	SNHL	19	44153100	0.0165	1.42e-17	14286	uPA	0.00507129	72.8076	0.1574	14,734 European ancestry individuals
rs4800787	T	C	T	C	-0.094	-0.00904146	0.3008	0.378561	18	27106401	CHST9	0.703066	0.0237193	SNHL	18	24686365	0.0125	5.48e-14	14730	uPA	0.00394284	56.5425	0.3008	14,734 European ancestry individuals
rs59772299	T	G	T	G	0.0627	-0.00732002	0.7552	0.792916	5	127585845	PRRC1	0.796207	0.0283438	SNHL	5	126921537	0.0133	2.43e-06	14730	uPA	0.00155327	22.2214	0.2448	14,734 European ancestry individuals
rs597808	A	G	A	G	0.0662	0.0110102	0.478	0.413373	12	111535554	ATXN2	0.636309	0.0232839	SNHL	12	111973358	0.0134	7.8e-07	11334	uPA	0.00170551	24.4031	0.478	14,734 European ancestry individuals
rs62286554	T	C	T	C	-0.091	0.0122816	0.8498	0.817218	3	193947214	HES1	0.680456	0.0298213	SNHL	3	193665003	0.019	1.67e-06	11335	uPA	0.00160313	22.9358	0.1502	14,734 European ancestry individuals
rs6805474	A	G	A	G	0.0952	0.0364948	0.1456	0.162226	3	56597230	CCDC66	0.241211	0.0311398	SNHL	3	56631258	0.0176	6.33e-08	14285	uPA	0.00204385	29.2542	0.1456	14,734 European ancestry individuals
rs704	A	G	A	G	0.0567	-0.00968444	0.4758	0.419067	17	28367840	CTB-96E2.2,SARM1,VTN	0.676246	0.0231912	SNHL	17	26694861	0.0115	8.2e-07	14734	uPA	0.00169872	24.3058	0.4758	14,734 European ancestry individuals
rs72727847	C	G	C	G	0.1968	0.020741	0.0253	0.0333568	8	138650725	COL22A1	0.745072	0.06379	SNHL	8	139662968	0.0417	2.37e-06	14729	uPA	0.00155665	22.2698	0.0253	14,734 European ancestry individuals
rs7406661	T	C	T	C	-0.1107	0.0194669	0.7855	0.717691	17	7160348	ASGR1	0.451274	0.0258424	SNHL	17	7063667	0.0156	1.28e-12	14286	uPA	0.00351243	50.3483	0.2145	14,734 European ancestry individuals
rs74607099	A	G	A	G	-0.1817	0.00108781	0.0248	0.0372018	4	130177282	C4orf33	0.986138	0.0626083	SNHL	4	131098437	0.0389	3e-06	14723	uPA	0.00152489	21.8147	0.0248	14,734 European ancestry individuals
rs7564243	A	G	A	G	-0.0852	0.0373796	0.5375	0.581341	2	159870357	LY75,LY75-CD302	0.107849	0.0232469	SNHL	2	160726868	0.0114	7.8e-14	14729	uPA	0.00389461	55.8481	0.4625	14,734 European ancestry individuals
rs10777251	A	G	A	G	-0.0767	-0.0351309	0.1923	0.202108	12	90686698	CCER1	0.218781	0.0285669	SNHL	12	91080475	0.0166	3.83e-06	12411	FGF19	0.00144676	21.346	0.1923	14,744 European ancestry individuals
rs112126444	A	G	A	G	-0.0927	0.0749437	0.1012	0.090653	3	132443405	DNAJC13	0.0616907	0.0401088	SNHL	3	132162249	0.0199	3.19e-06	14735	FGF19	0.0014705	21.6967	0.1012	14,744 European ancestry individuals
rs11244038	C	G	C	G	0.1199	0.0709143	0.0898	0.119955	9	133220383	OBP2B	0.0443813	0.0352724	SNHL	9	136095770	0.0247	1.21e-06	11786	FGF19	0.00159662	23.5606	0.0898	14,744 European ancestry individuals
rs117398067	T	C	T	C	0.2583	-0.0724841	0.0178	0.0296139	15	58895993	RNF111,SLTM	0.288858	0.0683405	SNHL	15	59188192	0.0564	4.65e-06	14744	FGF19	0.00142142	20.9716	0.0178	14,744 European ancestry individuals
rs12110436	T	C	T	C	-0.136	-0.0714417	0.0418	0.043441	6	168205521	DACT2	0.206723	0.0565818	SNHL	6	168606201	0.0297	4.67e-06	14743	FGF19	0.00142101	20.9655	0.0418	14,744 European ancestry individuals
rs12407505	A	G	A	G	-0.1614	-0.15565	0.9664	0.987652	1	84829519	LPAR3	0.137749	0.104869	SNHL	1	85295202	0.0352	4.53e-06	14735	FGF19	0.00142479	21.0215	0.0336	14,744 European ancestry individuals
rs12520287	T	C	T	C	-0.1014	0.0242128	0.9175	0.885034	5	55551270	PLPP1	0.501824	0.0360512	SNHL	5	54847098	0.0221	4.47e-06	14296	FGF19	0.00142666	21.049	0.0825	14,744 European ancestry individuals
rs13103023	A	G	A	G	0.0837	-0.0401443	0.3415	0.373861	4	39455997	RPL9	0.0901073	0.0236862	SNHL	4	39457617	0.0124	1.48e-11	14296	FGF19	0.0030826	45.5563	0.3415	14,744 European ancestry individuals
rs142067135	A	G	A	G	-0.2295	0.0905109	0.0198	0.00609335	12	76250415	BBS10	0.549029	0.151049	SNHL	12	76644195	0.0492	3.09e-06	13809	FGF19	0.0014745	21.7559	0.0198	14,744 European ancestry individuals
rs145274424	T	C	T	C	0.1992	0.279484	0.9777	0.984794	7	17405929	RP11-507K12.1	0.006017	0.101747	SNHL	7	17445553	0.0421	2.23e-06	14735	FGF19	0.00151707	22.3849	0.0223	14,744 European ancestry individuals
rs1671812	T	C	T	C	0.0621	-0.00815368	0.6316	0.703251	11	114625198	NXPE4	0.745787	0.0251503	SNHL	11	114495920	0.0132	2.54e-06	12412	FGF19	0.0014998	22.1297	0.3684	14,744 European ancestry individuals
rs17326790	T	C	T	C	0.2161	0.0625581	0.0209	0.0237696	13	84783692	SLITRK1	0.406675	0.0753932	SNHL	13	85357827	0.0471	4.47e-06	14741	FGF19	0.00142658	21.0479	0.0209	14,744 European ancestry individuals
rs191522330	T	C	T	C	0.2325	0.0371879	0.9812	0.96299	11	5588818	HBG2	0.550491	0.0622888	SNHL	11	5610048	0.0488	1.89e-06	14738	FGF19	0.00153811	22.6959	0.0188	14,744 European ancestry individuals
rs2306969	A	G	A	G	0.0674	0.030048	0.2338	0.214569	19	5851790	FUT3	0.283311	0.0280061	SNHL	19	5851801	0.0141	1.75e-06	14739	FGF19	0.00154831	22.8467	0.2338	14,744 European ancestry individuals
rs2906655	T	C	T	C	-0.0623	0.0242618	0.2503	0.196677	7	101926022	CUX1	0.401541	0.0289219	SNHL	7	101569302	0.0135	3.93e-06	14743	FGF19	0.00144322	21.2936	0.2503	14,744 European ancestry individuals
rs35836706	A	G	A	G	0.2151	0.0371986	0.0203	0.0267642	9	81820834	SPATA31D4	0.602548	0.0714344	SNHL	9	84435749	0.0456	2.39e-06	14734	FGF19	0.00150781	22.2481	0.0203	14,744 European ancestry individuals
rs516246	T	C	T	C	-0.1661	-0.000852767	0.445	0.374893	19	48702915	FUT2	0.971273	0.0236801	SNHL	19	49206172	0.0118	5.31e-45	14744	FGF19	0.0132686	198.115	0.445	14,744 European ancestry individuals
rs7005978	A	G	A	G	-0.1055	0.0185351	0.3458	0.384379	8	58470156	UBXN2B	0.432364	0.023607	SNHL	8	59382715	0.0123	9.72e-18	14744	FGF19	0.004968	73.559	0.3458	14,744 European ancestry individuals
rs76708593	T	C	T	C	0.1024	-0.0121716	0.9158	0.894035	12	107753468	PRDM4	0.745576	0.0375113	SNHL	12	108147245	0.0222	3.98e-06	14296	FGF19	0.00144184	21.2733	0.0842	14,744 European ancestry individuals
rs79110990	A	G	A	G	0.073	-0.0161843	0.1762	0.200279	9	18148304	ADAMTSL1	0.573856	0.028778	SNHL	9	18148302	0.0156	2.88e-06	14295	FGF19	0.00148389	21.8946	0.1762	14,744 European ancestry individuals
rs834971	A	G	A	G	-0.0614	0.00820778	0.3002	0.286109	1	99632499	PALMD	0.747061	0.0254492	SNHL	1	100098055	0.0128	1.61e-06	14728	FGF19	0.00155915	23.0069	0.3002	14,744 European ancestry individuals
rs10778675	A	C	A	C	0.0792	0.00162215	0.1687	0.152211	12	79511778	SYT1	0.959459	0.031912	SNHL	12	79905558	0.0158	5.37e-07	14295	CX3CL1	0.00175465	25.1232	0.1687	14,743 European ancestry individuals
rs111472651	C	G	C	G	-0.1191	-0.0391975	0.9355	0.950237	2	43890649	LRPPRC	0.460804	0.0531473	SNHL	2	44117788	0.0248	1.57e-06	14728	CX3CL1	0.00161078	23.06	0.0645	14,743 European ancestry individuals
rs114359340	A	G	A	G	-0.1881	0.00666041	0.9747	0.987514	1	6472257	PLEKHG5	0.949233	0.104609	SNHL	1	6532317	0.0405	3.41e-06	13651	CX3CL1	0.00150671	21.5678	0.0253	14,743 European ancestry individuals
rs11682107	A	G	A	G	-0.0675	-0.0299572	0.5568	0.543737	2	113077945	IL1F10	0.194354	0.023083	SNHL	2	113835522	0.0126	8.45e-08	12412	CX3CL1	0.0020036	28.695	0.4432	14,743 European ancestry individuals
rs117698194	A	G	A	G	-0.1996	-0.0300097	0.0224	0.0126098	15	85114263	PDE8A	0.771903	0.103522	SNHL	15	85657494	0.0432	3.83e-06	13859	CX3CL1	0.00149115	21.3448	0.0224	14,743 European ancestry individuals
rs12331618	A	G	A	G	-0.0582	0.001908	0.4914	0.425101	4	186218785	KLKB1	0.934411	0.0231846	SNHL	4	187139939	0.0114	3.3e-07	14729	CX3CL1	0.00181996	26.0601	0.4914	14,743 European ancestry individuals
rs13167439	T	C	T	C	-0.0903	-0.033863	0.89	0.882146	5	121060371	PRR16	0.340679	0.0355396	SNHL	5	120396066	0.0193	2.89e-06	14295	CX3CL1	0.00152902	21.8877	0.11	14,743 European ancestry individuals
rs1976172	C	G	C	G	-0.0569	-0.0248538	0.3525	0.37977	3	1218798	CNTN6	0.294604	0.0237138	SNHL	3	1260482	0.012	2.12e-06	14732	CX3CL1	0.00157035	22.4803	0.3525	14,743 European ancestry individuals
rs2442752	T	C	T	C	-0.0589	-9.0657e-05	0.6177	0.654197	6	31383987	MICA	0.997005	0.0241536	SNHL	6	31351764	0.0117	4.8e-07	14743	CX3CL1	0.00176972	25.3395	0.3823	14,743 European ancestry individuals
rs2731674	T	G	T	G	-0.0681	-0.014198	0.274	0.260171	5	177412889	GRK6	0.586935	0.0261337	SNHL	5	176839890	0.0128	1.04e-07	14740	CX3CL1	0.0019762	28.3018	0.274	14,743 European ancestry individuals
rs35026817	T	G	T	G	0.0633	0.0201103	0.3327	0.301816	3	70087441	RP11-231I13.2	0.420592	0.0249695	SNHL	3	70136592	0.0122	2.12e-07	14740	CX3CL1	0.00187969	26.917	0.3327	14,743 European ancestry individuals
rs3732378	A	G	A	G	0.0941	-0.0150174	0.1671	0.15878	3	39265671	CX3CR1	0.632422	0.0313962	SNHL	3	39307162	0.0154	9.94e-10	14740	CX3CL1	0.00260508	37.3316	0.1671	14,743 European ancestry individuals
rs55896747	T	C	T	C	0.1129	-0.0128468	0.9372	0.961224	16	57474683	DOK4	0.827771	0.0590491	SNHL	16	57508595	0.0244	3.71e-06	14734	CX3CL1	0.00149546	21.4066	0.0628	14,743 European ancestry individuals
rs56397903	A	G	A	G	0.1968	-0.0525164	0.9744	0.955324	8	26883762	ADRA1A	0.344368	0.0555394	SNHL	8	26741279	0.0424	3.46e-06	14743	CX3CL1	0.00150481	21.5406	0.0256	14,743 European ancestry individuals
rs571946532	A	C	A	C	-0.2404	-0.0598719	0.981	0.984766	9	86270626	ISCA1	0.527051	0.0946571	SNHL	9	88885541	0.0512	2.66e-06	11768	CX3CL1	0.00153984	22.0429	0.019	14,743 European ancestry individuals
rs635634	T	C	T	C	-0.1145	0.0244328	0.1884	0.201996	9	133279427	ABO	0.391936	0.0285393	SNHL	9	136155000	0.0166	5.29e-12	11792	CX3CL1	0.00331717	47.5701	0.1884	14,743 European ancestry individuals
rs6937696	T	C	T	C	-0.0811	-0.0374678	0.651	0.644086	6	32450241	HLA-DRA	0.117271	0.0239207	SNHL	6	32418018	0.012	1.4e-11	14742	CX3CL1	0.003185	45.6687	0.349	14,743 European ancestry individuals
rs712137	A	C	A	C	0.0563	-0.0116625	0.6601	0.727983	12	40987482	CNTN1	0.651141	0.0257919	SNHL	12	41381284	0.012	2.71e-06	14737	CX3CL1	0.00153745	22.0087	0.3399	14,743 European ancestry individuals
rs73137770	C	G	C	G	0.2442	-0.0187351	0.9812	0.987724	20	53953242	BCAS1	0.857608	0.104421	SNHL	20	52569781	0.0529	3.91e-06	13808	CX3CL1	0.0014885	21.3068	0.0188	14,743 European ancestry individuals
rs77915710	A	G	A	G	-0.1436	0.0284909	0.0402	0.011798	1	172130717	DNM3	0.788984	0.106456	SNHL	1	172099857	0.0304	2.32e-06	14742	CX3CL1	0.00155848	22.3101	0.0402	14,743 European ancestry individuals
rs8052631	A	G	A	G	-0.1511	0.0264841	0.9463	0.954412	16	57133318	CPNE2	0.630147	0.055001	SNHL	16	57167230	0.027	2.19e-08	14295	CX3CL1	0.00218608	31.3142	0.0537	14,743 European ancestry individuals
rs10780690	T	G	T	G	0.0557	0.0223278	0.5265	0.532666	9	84863257	NTRK2	0.332002	0.0230162	SNHL	9	87478172	0.012	3.46e-06	14296	NT-3	0.00150891	21.542	0.4735	14,744 European ancestry individuals
rs11225042	A	C	A	C	-0.0973	0.0561755	0.8737	0.846751	11	101856953	TRPC6	0.0776801	0.0318399	SNHL	11	101727684	0.0203	1.64e-06	12412	NT-3	0.00160882	22.9706	0.1263	14,744 European ancestry individuals
rs112418830	T	C	T	C	0.1366	-0.0599237	0.0567	0.0731413	6	150972752	MTHFD1L	0.173065	0.0439833	SNHL	6	151293888	0.0263	2.06e-07	14296	NT-3	0.0018886	26.973	0.0567	14,744 European ancestry individuals
rs12517801	A	G	A	G	-0.0555	0.022582	0.3609	0.460046	5	1730939	MRPL36	0.328706	0.0231201	SNHL	5	1731054	0.0121	4.5e-06	14726	NT-3	0.00147349	21.0356	0.3609	14,744 European ancestry individuals
rs145686993	C	G	C	G	-0.2464	0.157915	0.0161	0.0128799	2	46079035	PRKCE	0.122421	0.102231	SNHL	2	46306174	0.0539	4.84e-06	14257	NT-3	0.00146366	20.895	0.0161	14,744 European ancestry individuals
rs146532158	T	C	T	C	-0.1859	0.127112	0.0249	0.0253201	10	114074103	ADRB1	0.0817222	0.0730197	SNHL	10	115833862	0.0386	1.46e-06	14741	NT-3	0.00162424	23.1912	0.0249	14,744 European ancestry individuals
rs17537796	A	C	A	C	-0.2571	-0.124123	0.9866	0.982815	7	39986573	CDK13	0.160065	0.0883534	SNHL	7	40026172	0.0553	3.33e-06	14254	NT-3	0.0015138	21.6119	0.0134	14,744 European ancestry individuals
rs2034246	A	C	A	C	0.0582	0.0126538	0.5677	0.589653	5	115115890	TRIM36	0.587338	0.0233166	SNHL	5	114451587	0.012	1.23e-06	14296	NT-3	0.00164717	23.5192	0.4323	14,744 European ancestry individuals
rs2107473	A	G	A	G	-0.2393	0.014749	0.0175	0.015324	7	8723326	NXPH1	0.879634	0.097396	SNHL	7	8762956	0.0507	2.36e-06	13394	NT-3	0.00156014	22.2745	0.0175	14,744 European ancestry individuals
rs2846299	A	G	A	G	0.0582	-0.0150553	0.3022	0.299584	11	123504348	GRAMD1B	0.548098	0.0250666	SNHL	11	123375056	0.0125	3.22e-06	14721	NT-3	0.00151823	21.6753	0.3022	14,744 European ancestry individuals
rs28735437	C	G	C	G	-0.1168	-0.0197025	0.1435	0.112822	15	87971624	NTRK3	0.587368	0.0363075	SNHL	15	88514855	0.0164	1.06e-12	14737	NT-3	0.00354509	50.7151	0.1435	14,744 European ancestry individuals
rs3218587	A	G	A	G	0.1364	0.0734987	0.0429	0.0230299	6	111367724	REV3L	0.343658	0.0776153	SNHL	6	111688927	0.0294	3.49e-06	14744	NT-3	0.00150748	21.5215	0.0429	14,744 European ancestry individuals
rs5751454	T	C	T	C	0.1823	-0.0312034	0.0287	0.0380361	22	43253709	SCUBE1	0.608349	0.0608927	SNHL	22	43649715	0.0398	4.64e-06	13680	NT-3	0.0014694	20.9771	0.0287	14,744 European ancestry individuals
rs58399805	A	T	A	T	0.1106	-0.0578754	0.0799	0.0973452	12	5570938	ANO2	0.135669	0.0387875	SNHL	12	5680104	0.022	4.98e-07	14737	NT-3	0.00176957	25.2699	0.0799	14,744 European ancestry individuals
rs72652073	C	G	C	G	0.058	0.0218277	0.3811	0.378624	8	71119666	EYA1	0.359139	0.0238032	SNHL	8	72031901	0.0125	3.48e-06	14296	NT-3	0.00150783	21.5266	0.3811	14,744 European ancestry individuals
rs73166403	T	C	T	C	-0.092	-0.0310103	0.1114	0.111778	7	152601143	XRCC2	0.396305	0.0365585	SNHL	7	152298228	0.02	4.22e-06	14296	NT-3	0.00148198	21.157	0.1114	14,744 European ancestry individuals
rs79759094	A	G	A	G	-0.1163	0.00778753	0.0638	0.0607211	4	7531372	SORCS2	0.871163	0.0480173	SNHL	4	7533099	0.0251	3.6e-06	14728	NT-3	0.00150359	21.466	0.0638	14,744 European ancestry individuals
rs10792025	T	C	T	C	-0.0593	0.00959109	0.3383	0.323352	11	69153743	TPCN2	0.696202	0.024564	SNHL	11	68921211	0.0124	1.73e-06	14727	eIF4E-BP1	0.00155021	22.8669	0.3383	14,736 European ancestry individuals
rs10926313	A	G	A	G	-0.0884	-0.015777	0.8334	0.794924	1	240641210	GREM2	0.584188	0.0288282	SNHL	1	240804510	0.0175	4.39e-07	14288	eIF4E-BP1	0.00172931	25.5135	0.1666	14,736 European ancestry individuals
rs137887001	C	G	C	G	0.2235	0.20718	0.9827	0.985592	20	45938222	PCIF1	0.0296756	0.0952817	SNHL	20	44566861	0.0486	4.25e-06	14288	eIF4E-BP1	0.00143369	21.1458	0.0173	14,736 European ancestry individuals
rs181095999	T	C	T	C	-0.2226	-0.0933259	0.0227	0.0164772	12	23770232	SOX5	0.300509	0.0901401	SNHL	12	23923166	0.0474	2.65e-06	14736	eIF4E-BP1	0.001495	22.0513	0.0227	14,736 European ancestry individuals
rs2731672	T	C	T	C	0.0926	-0.0153072	0.2679	0.259696	5	177415473	GRK6	0.56092	0.0263247	SNHL	5	176842474	0.0152	1.11e-09	11783	eIF4E-BP1	0.00251327	37.1087	0.2679	14,736 European ancestry individuals
rs2856226	T	C	T	C	-0.0995	-0.0106856	0.8975	0.927867	17	15567100	CDRT1	0.810392	0.0445383	SNHL	17	15470414	0.0214	3.33e-06	12404	eIF4E-BP1	0.00146548	21.6152	0.1025	14,736 European ancestry individuals
rs356283	T	G	T	G	0.0588	-0.00268291	0.6475	0.744658	1	80509505	ADGRL2	0.918632	0.0262627	SNHL	1	80975190	0.0123	1.75e-06	14730	eIF4E-BP1	0.00154906	22.85	0.3525	14,736 European ancestry individuals
rs3733402	A	G	A	G	-0.1305	-0.000497135	0.5102	0.575273	4	186236880	KLKB1	0.982878	0.0231645	SNHL	4	187158034	0.0116	2.32e-29	14736	eIF4E-BP1	0.00851896	126.545	0.4898	14,736 European ancestry individuals
rs5030072	T	C	T	C	0.0594	0.0285327	0.5711	0.590089	3	186737757	KNG1	0.221384	0.0233328	SNHL	3	186455546	0.0119	5.99e-07	14716	eIF4E-BP1	0.00168866	24.9127	0.4289	14,736 European ancestry individuals
rs6963617	T	C	T	C	0.0754	0.00611962	0.2938	0.286273	7	17554690	RP11-507K12.1	0.818267	0.0266332	SNHL	7	17594314	0.0142	1.1e-07	14288	eIF4E-BP1	0.00191044	28.1908	0.2938	14,736 European ancestry individuals
rs76686678	T	G	T	G	0.2607	-0.0432037	0.015	0.0247111	2	37971763	RMDN2	0.561468	0.0744043	SNHL	2	38198906	0.0521	5.62e-07	14730	eIF4E-BP1	0.00169694	25.035	0.015	14,736 European ancestry individuals
rs10792444	T	C	T	C	-0.0865	0.016206	0.8838	0.883523	11	64666679	NRXN2	0.651166	0.0358427	SNHL	11	64434151	0.0181	1.76e-06	14732	CCL25	0.00154789	22.8358	0.1162	14,736 European ancestry individuals
rs11028036	A	G	A	G	0.0546	0.00698572	0.5707	0.568382	11	24578600	LUZP2	0.763293	0.0231961	SNHL	11	24600146	0.0117	3.06e-06	14728	CCL25	0.00147608	21.7748	0.4293	14,736 European ancestry individuals
rs11140450	A	T	A	T	-0.2681	-0.100177	0.9693	0.978365	9	84223109	SLC28A3	0.202061	0.0785273	SNHL	9	86838024	0.0579	3.65e-06	10797	CCL25	0.00145326	21.4377	0.0307	14,736 European ancestry individuals
rs111437511	T	C	T	C	0.1437	0.116283	0.0428	0.0253764	8	10836491	CTD-2135J3.4,PINX1	0.118981	0.0745851	SNHL	8	10694001	0.0297	1.31e-06	14733	CCL25	0.00158653	23.4068	0.0428	14,736 European ancestry individuals
rs12114935	A	G	A	G	0.0769	0.0302786	0.7856	0.723867	8	42243291	IKBKB	0.240029	0.0257709	SNHL	8	42100809	0.0142	6.11e-08	14732	CCL25	0.00198678	29.3236	0.2144	14,736 European ancestry individuals
rs12606983	T	C	T	C	-0.0673	-0.00424195	0.2475	0.297213	18	2511739	METTL4	0.866126	0.0251626	SNHL	18	2511738	0.0134	5.1e-07	14715	CCL25	0.00170929	25.221	0.2475	14,736 European ancestry individuals
rs143132666	A	C	A	C	-0.1934	-0.122943	0.0225	0.0252789	1	160792288	LY9	0.0948047	0.0735934	SNHL	1	160762078	0.0406	1.9e-06	14734	CCL25	0.00153791	22.6883	0.0225	14,736 European ancestry individuals
rs147851492	A	G	A	G	0.2127	0.0548333	0.0215	0.024609	15	56345958	TEX9	0.456659	0.0736651	SNHL	15	56638156	0.0449	2.17e-06	14727	CCL25	0.00152097	22.438	0.0215	14,736 European ancestry individuals
rs149395110	T	C	T	C	-0.2782	-0.26436	0.0129	0.0046722	2	130201646	TUBA3E	0.118669	0.16942	SNHL	2	130959219	0.0609	4.92e-06	12880	CCL25	0.0014145	20.8651	0.0129	14,736 European ancestry individuals
rs1705699	T	C	T	C	-0.0546	0.02588	0.5447	0.513061	8	23923940	STC1	0.260035	0.0229778	SNHL	8	23781453	0.0116	2.52e-06	14714	CCL25	0.0015016	22.1519	0.4553	14,736 European ancestry individuals
rs521795	T	C	T	C	-0.0624	-0.0258958	0.3844	0.516159	13	21710787	FGF9	0.260872	0.0230321	SNHL	13	22284926	0.0122	3.14e-07	14288	CCL25	0.00177263	26.1572	0.3844	14,736 European ancestry individuals
rs635634	T	C	T	C	-0.2482	0.0244328	0.1875	0.201996	9	133279427	ABO	0.391936	0.0285393	SNHL	9	136155000	0.0166	1.52e-50	11785	CCL25	0.0149481	223.526	0.1875	14,736 European ancestry individuals
rs636479	A	G	A	G	0.0548	0.00141312	0.3757	0.36009	11	75708598	MOGAT2	0.952921	0.0239356	SNHL	11	75419643	0.0119	4.12e-06	14731	CCL25	0.00143741	21.2035	0.3757	14,736 European ancestry individuals
rs7137942	A	G	A	G	-0.0637	-0.0262873	0.6502	0.651608	12	80783986	LIN7A	0.275399	0.0241011	SNHL	12	81177765	0.0133	1.67e-06	12404	CCL25	0.00155467	22.9359	0.3498	14,736 European ancestry individuals
rs7252764	T	C	T	C	0.2321	-0.00466738	0.0471	0.0878412	19	7762251	CLEC4M	0.909032	0.0408489	SNHL	19	7827137	0.0295	3.61e-15	14736	CCL25	0.00418431	61.8938	0.0471	14,736 European ancestry individuals
rs7296588	A	G	A	G	-0.1159	-0.0295604	0.4365	0.429927	12	468934	B4GALNT3	0.202366	0.0231876	SNHL	12	578100	0.0116	1.66e-23	14725	CCL25	0.00673064	99.8141	0.4365	14,736 European ancestry individuals
rs74256540	A	G	A	G	0.1236	-0.0394291	0.1421	0.14914	19	8175381	FBN3	0.221193	0.0322301	SNHL	19	8240265	0.017	3.58e-13	14288	CCL25	0.00357538	52.8543	0.1421	14,736 European ancestry individuals
rs759817	T	C	T	C	0.3919	-0.0176598	0.3275	0.344637	19	7972156	ELAVL1	0.465063	0.0241737	SNHL	19	8037040	0.0123	1e-200	14288	CCL25	0.064467	1015.04	0.3275	14,736 European ancestry individuals
rs7611785	A	G	A	G	0.0941	-0.0355902	0.103	0.137288	3	144494572	C3orf58	0.286187	0.0333703	SNHL	3	144213414	0.0198	2.01e-06	14736	CCL25	0.00153081	22.5834	0.103	14,736 European ancestry individuals
rs7806274	T	C	T	C	-0.0755	-0.0288148	0.1668	0.176875	7	155354082	BLACE	0.339581	0.0301728	SNHL	7	155146782	0.0161	2.74e-06	13667	CCL25	0.0014905	21.9879	0.1668	14,736 European ancestry individuals
rs79990760	A	G	A	G	0.2192	0.0365655	0.9825	0.974366	10	29157864	LYZL1	0.619738	0.0736877	SNHL	10	29446793	0.0478	4.52e-06	14725	CCL25	0.00142542	21.0265	0.0175	14,736 European ancestry individuals
rs851850	A	G	A	G	-0.0777	0.0202434	0.846	0.858568	6	66375184	EYS	0.537039	0.0327936	SNHL	6	67085077	0.0163	1.87e-06	14288	CCL25	0.00154005	22.72	0.154	14,736 European ancestry individuals
rs10822155	A	C	A	C	0.0838	-0.0128823	0.4155	0.384481	10	63311455	JMJD1C	0.58507	0.0235942	SNHL	10	65071215	0.0117	7.93e-13	14744	VEGF-A	0.00346848	51.2929	0.4155	14,744 European ancestry individuals
rs114694170	T	C	T	C	-0.1625	-0.0474377	0.9462	0.943998	5	88884379	MEF2C	0.33808	0.0495193	SNHL	5	88180196	0.0267	1.16e-09	14728	VEGF-A	0.00250684	37.0361	0.0538	14,744 European ancestry individuals
rs117976551	C	G	C	G	-0.2163	0.036754	0.9739	0.985607	8	72680097	KCNB2	0.705887	0.0973911	SNHL	8	73592332	0.0449	1.45e-06	13809	VEGF-A	0.00157206	23.2039	0.0261	14,744 European ancestry individuals
rs11953790	T	C	T	C	-0.1842	0.0993374	0.028	0.0107375	5	118035492	DTWD2	0.375901	0.112186	SNHL	5	117371187	0.0374	8.43e-07	14730	VEGF-A	0.00164306	24.2537	0.028	14,744 European ancestry individuals
rs1203834	T	C	T	C	0.1174	-0.0149633	0.069	0.0818383	16	181542	HBQ1	0.721511	0.0419797	SNHL	16	231541	0.0253	3.48e-06	13232	VEGF-A	0.00145879	21.5296	0.069	14,744 European ancestry individuals
rs1208181	T	C	T	C	-0.079	-0.00843019	0.8309	0.835057	7	144411427	NOBOX	0.785501	0.0309755	SNHL	7	144108520	0.0166	1.95e-06	12855	VEGF-A	0.00153427	22.6454	0.1691	14,744 European ancestry individuals
rs138648222	C	G	C	G	0.1981	-0.106226	0.0248	0.0137263	13	28761487	SLC46A3	0.284025	0.0991545	SNHL	13	29335624	0.0397	6.04e-07	14739	VEGF-A	0.0016865	24.896	0.0248	14,744 European ancestry individuals
rs144037665	A	C	A	C	-0.2779	0.0806294	0.9871	0.991421	13	76888489	KCTD12	0.517248	0.124506	SNHL	13	77462624	0.0603	4.05e-06	11969	VEGF-A	0.00143896	21.2365	0.0129	14,744 European ancestry individuals
rs145703410	T	C	T	C	-0.2475	-0.00783647	0.0153	0.0219552	9	3020960	PUM3	0.922258	0.0803005	SNHL	9	3020960	0.0539	4.39e-06	14296	VEGF-A	0.00142851	21.0821	0.0153	14,744 European ancestry individuals
rs145846107	T	C	T	C	0.2736	-0.445795	0.0162	0.00390023	12	74867496	KCNC2	0.0187651	0.189687	SNHL	12	75261276	0.0582	2.59e-06	13422	VEGF-A	0.00149716	22.0967	0.0162	14,744 European ancestry individuals
rs16883415	T	C	T	C	-0.22	0.260725	0.9797	0.98622	5	54747757	SNX18	0.0103388	0.101675	SNHL	5	54043585	0.0457	1.48e-06	14744	VEGF-A	0.00156987	23.1715	0.0203	14,744 European ancestry individuals
rs2050256	A	G	A	G	-0.0734	-0.000206327	0.8126	0.780794	1	31739082	ADGRB2	0.99409	0.0278562	SNHL	1	32204683	0.0152	1.37e-06	14739	VEGF-A	0.00157961	23.3156	0.1874	14,744 European ancestry individuals
rs34536806	T	G	T	G	0.0992	0.0509749	0.9024	0.928876	11	95541323	FAM76B	0.261603	0.0454074	SNHL	11	95274487	0.0208	1.85e-06	14296	VEGF-A	0.00154085	22.7425	0.0976	14,744 European ancestry individuals
rs4875579	C	G	C	G	-0.0741	0.0184686	0.8345	0.838371	8	5555486	CSMD1	0.555976	0.031365	SNHL	8	5413008	0.0158	2.73e-06	14296	VEGF-A	0.00149007	21.9919	0.1655	14,744 European ancestry individuals
rs61818787	T	C	T	C	-0.0759	0.0330699	0.8114	0.753639	1	190407308	BRINP3	0.215807	0.0267177	SNHL	1	190376438	0.0148	2.92e-07	14732	VEGF-A	0.00178122	26.2967	0.1886	14,744 European ancestry individuals
rs6582666	C	G	C	G	-0.1288	-0.119871	0.9341	0.940221	12	46516103	SLC38A2	0.0101847	0.0466516	SNHL	12	46909886	0.0265	1.17e-06	11791	VEGF-A	0.00160021	23.6201	0.0659	14,744 European ancestry individuals
rs6993770	A	T	A	T	0.1231	0.0388832	0.7319	0.77661	8	105569300	ZFPM2	0.160121	0.0276815	SNHL	8	106581528	0.0134	4.06e-20	14296	VEGF-A	0.00569323	84.3816	0.2681	14,744 European ancestry individuals
rs7688836	A	G	A	G	-0.0685	0.0206708	0.2065	0.213228	4	93848535	ATOH1	0.46204	0.0281048	SNHL	4	94769686	0.0145	2.31e-06	14742	VEGF-A	0.00151189	22.3145	0.2065	14,744 European ancestry individuals
rs7808444	A	C	A	C	-0.0628	-0.026414	0.6119	0.543558	7	69100332	AUTS2	0.259095	0.0234056	SNHL	7	68565319	0.0137	4.56e-06	14296	VEGF-A	0.00142361	21.0097	0.3881	14,744 European ancestry individuals
rs9349270	A	C	A	C	0.1055	-0.061134	0.1166	0.0958057	6	44075755	MRPL14	0.12057	0.0393807	SNHL	6	44043492	0.0188	2e-08	14296	VEGF-A	0.00213203	31.4869	0.1166	14,744 European ancestry individuals
rs9369434	T	C	T	C	-0.3686	0.0109458	0.4233	0.468308	6	43950670	C6orf223	0.637746	0.0232469	SNHL	6	43918407	0.012	1e-200	14295	VEGF-A	0.0601634	943.386	0.4233	14,744 European ancestry individuals
rs10831650	A	G	A	G	0.0692	-0.0322888	0.3558	0.289243	11	11622844	GALNT18	0.203419	0.0253868	SNHL	11	11644391	0.0125	3.09e-08	14288	TWEAK	0.00310804	30.6411	0.3558	14,736 European ancestry individuals
rs11136339	T	C	T	C	0.0613	0.0243475	0.388	0.394679	8	143939177	PLEC	0.30075	0.0235281	SNHL	8	145013345	0.0122	5.05e-07	13664	TWEAK	0.00256173	25.2414	0.388	14,736 European ancestry individuals
rs111641307	C	G	C	G	-0.401	0.0947484	0.9859	0.995039	10	50016211	AGAP6	0.558451	0.161923	SNHL	10	51775971	0.0871	4.15e-06	10446	TWEAK	0.00215161	21.1916	0.0141	14,736 European ancestry individuals
rs11738159	T	C	T	C	0.0577	-0.00792046	0.4339	0.409308	5	167884488	TENM2	0.733949	0.023304	SNHL	5	167311493	0.0119	1.24e-06	14288	TWEAK	0.00238598	23.5055	0.4339	14,736 European ancestry individuals
rs117550445	C	G	C	G	-0.1855	-0.125977	0.9706	0.969668	12	82093799	CCDC59	0.0613988	0.0673453	SNHL	12	82487578	0.0377	8.64e-07	14721	TWEAK	0.00245688	24.2057	0.0294	14,736 European ancestry individuals
rs12145644	A	T	A	T	-0.0727	0.0540985	0.2484	0.259186	1	162548204	UAP1	0.0400571	0.0263489	SNHL	1	162517994	0.0141	2.52e-07	14287	TWEAK	0.00269714	26.5792	0.2484	14,736 European ancestry individuals
rs12726054	A	G	A	G	0.109	-0.0324867	0.0734	0.121864	1	233488114	RP5-862P8.2	0.358706	0.035395	SNHL	1	233623860	0.0228	1.75e-06	14721	TWEAK	0.00231964	22.8505	0.0734	14,736 European ancestry individuals
rs13107325	T	C	T	C	0.2027	0.123962	0.0696	0.0140143	4	102267552	SLC39A8	0.201855	0.0971275	SNHL	4	103188709	0.0236	8.77e-18	14733	TWEAK	0.00744874	73.7556	0.0696	14,736 European ancestry individuals
rs16879825	A	G	A	G	-0.2027	0.0533879	0.9577	0.93384	6	87807018	AKIRIN2	0.249385	0.0463499	SNHL	6	88516736	0.0438	3.69e-06	11784	TWEAK	0.00217401	21.4127	0.0423	14,736 European ancestry individuals
rs1965399	A	G	A	G	-0.1312	0.0632331	0.9544	0.973129	3	142986853	U2SURP	0.373119	0.0709968	SNHL	3	142705695	0.028	2.79e-06	14736	TWEAK	0.00222858	21.9515	0.0456	14,736 European ancestry individuals
rs2163333	A	G	A	G	0.1404	0.0349176	0.9522	0.960019	2	52850616	ASB3	0.548787	0.0582369	SNHL	2	53077754	0.0273	2.71e-07	14719	TWEAK	0.00268342	26.4436	0.0478	14,736 European ancestry individuals
rs2738752	A	G	A	G	-0.0591	-0.00880145	0.6653	0.645013	1	220879423	HLX	0.713809	0.0239988	SNHL	1	221052765	0.0129	4.62e-06	12848	TWEAK	0.00213067	20.9849	0.3347	14,736 European ancestry individuals
rs34790908	T	C	T	C	0.211	-0.0160362	0.2563	0.236957	17	7547793	TNFSF12	0.55214	0.0269718	SNHL	17	7451110	0.0129	3.9e-60	14732	TWEAK	0.0264954	267.484	0.2563	14,736 European ancestry individuals
rs3821473	A	G	A	G	-0.0622	0.0222801	0.2327	0.259409	3	59640151	FHIT	0.394843	0.0261852	SNHL	3	59625877	0.0136	4.8e-06	14736	TWEAK	0.00212337	20.9129	0.2327	14,736 European ancestry individuals
rs4882710	T	C	T	C	0.0666	-0.0452013	0.3457	0.412381	12	128617021	TMEM132C	0.0527048	0.0233317	SNHL	12	129101566	0.0131	3.7e-07	14288	TWEAK	0.00262248	25.8415	0.3457	14,736 European ancestry individuals
rs552941568	A	C	A	C	0.1015	-0.15686	0.1166	0.000639502	14	54884790	GCH1	0.823485	0.703203	SNHL	14	55351508	0.0218	3.22e-06	10894	TWEAK	0.00220044	21.6736	0.1166	14,736 European ancestry individuals
rs56023600	T	C	T	C	-0.0856	-0.0573661	0.8764	0.84531	9	5636355	RIC1	0.0726039	0.0319532	SNHL	9	5636355	0.0186	4.18e-06	14287	TWEAK	0.00214997	21.1755	0.1236	14,736 European ancestry individuals
rs579459	T	C	T	C	0.1098	-0.0155108	0.7888	0.776284	9	133278724	ABO	0.572319	0.0274702	SNHL	9	136154168	0.0157	2.68e-12	11785	TWEAK	0.00495104	48.9009	0.2112	14,736 European ancestry individuals
rs7019909	T	C	T	C	-0.0897	0.0520192	0.1102	0.120353	9	33113324	B4GALT1	0.141019	0.035339	SNHL	9	33113322	0.0193	3.36e-06	14288	TWEAK	0.00219262	21.5964	0.1102	14,736 European ancestry individuals
rs73590361	T	C	T	C	-0.0744	0.0216041	0.1517	0.145658	12	483233	B4GALNT3	0.506509	0.0325225	SNHL	12	592399	0.0161	3.82e-06	14726	TWEAK	0.00216769	21.3504	0.1517	14,736 European ancestry individuals
rs7503751	A	G	A	G	-0.1386	-0.074267	0.0779	0.0496793	17	7886224	CHD3	0.162056	0.0531165	SNHL	17	7789542	0.0238	5.76e-09	14288	TWEAK	0.00343814	33.9066	0.0779	14,736 European ancestry individuals
rs76047473	T	C	T	C	0.1318	-0.0562613	0.0482	0.0458535	10	131017692	TCERG1L	0.306284	0.0549937	SNHL	10	132815955	0.0286	4.06e-06	14718	TWEAK	0.0021558	21.233	0.0482	14,736 European ancestry individuals
rs76133364	A	C	A	C	0.1896	-0.00801599	0.0315	0.0483541	19	19595405	PBX4	0.880988	0.0535409	SNHL	19	19706214	0.0369	2.77e-07	13224	TWEAK	0.00267859	26.3958	0.0315	14,736 European ancestry individuals
rs78254232	T	C	T	C	-0.2108	0.144776	0.9813	0.992178	3	174666397	NAALADL2	0.259909	0.128506	SNHL	3	174384187	0.0456	3.79e-06	14248	TWEAK	0.00216928	21.366	0.0187	14,736 European ancestry individuals
rs826688	A	T	A	T	-0.0592	-0.0372626	0.3965	0.33331	2	108623413	LIMS1	0.127086	0.0244234	SNHL	2	109239869	0.0125	2.18e-06	12835	TWEAK	0.00227656	22.4251	0.3965	14,736 European ancestry individuals
rs9842051	C	G	C	G	0.1192	-0.0337868	0.748	0.81438	3	143303014	SLC9A9	0.258848	0.0299232	SNHL	3	143021856	0.014	1.68e-17	14288	TWEAK	0.00732069	72.4783	0.252	14,736 European ancestry individuals
rs10832027	A	G	A	G	-0.0568	0.082238	0.6474	0.53797	11	13335636	ARNTL	0.000347896	0.0229924	SNHL	11	13357183	0.012	2.21e-06	14734	SCF	0.00151829	22.4014	0.3526	14,736 European ancestry individuals
rs10894669	A	C	A	C	-0.0606	0.0143457	0.3129	0.323444	11	133337045	OPCML	0.561604	0.0247143	SNHL	11	133206940	0.0129	2.63e-06	14735	SCF	0.00149553	22.0651	0.3129	14,736 European ancestry individuals
rs11126305	A	G	A	G	-0.0567	0.00753083	0.4624	0.406062	2	70878938	VAX2	0.748049	0.023445	SNHL	2	71106068	0.0116	1.02e-06	14718	SCF	0.00161892	23.8886	0.4624	14,736 European ancestry individuals
rs11199541	T	C	T	C	0.1548	0.00855162	0.0334	0.0463497	10	120772235	WDR11	0.875839	0.0547317	SNHL	10	122531747	0.0339	4.96e-06	14736	SCF	0.00141321	20.8489	0.0334	14,736 European ancestry individuals
rs11608458	T	C	T	C	-0.0707	-0.0291941	0.6366	0.659688	12	88976029	DUSP6	0.228381	0.0242367	SNHL	12	89369806	0.0122	6.83e-09	14288	SCF	0.0022741	33.5784	0.3634	14,736 European ancestry individuals
rs11877350	A	G	A	G	0.0538	-0.034335	0.4265	0.43835	18	46287348	C18orf25	0.138235	0.0231618	SNHL	18	43867311	0.0117	4.26e-06	14728	SCF	0.00143301	21.1414	0.4265	14,736 European ancestry individuals
rs12149545	A	G	A	G	0.1146	0.00899856	0.3094	0.275228	16	56959249	CETP	0.725538	0.0256321	SNHL	16	56993161	0.0123	1.2e-20	14736	SCF	0.00585716	86.7961	0.3094	14,736 European ancestry individuals
rs12378537	T	C	T	C	0.105	0.0557335	0.1215	0.1449	9	133190139	OBP2B	0.0880157	0.0326698	SNHL	9	136065526	0.0219	1.63e-06	11337	SCF	0.00155773	22.9843	0.1215	14,736 European ancestry individuals
rs138854302	T	C	T	C	-0.1391	-0.0826714	0.0915	0.0788029	9	126045631	PBX3	0.0534811	0.0428124	SNHL	9	128807910	0.0205	1.16e-11	14736	SCF	0.00311509	46.0349	0.0915	14,736 European ancestry individuals
rs139690	A	G	A	G	0.1104	-0.0735153	0.9366	0.968473	22	24857060	SGSM1	0.261008	0.0654044	SNHL	22	25253027	0.024	4.22e-06	14734	SCF	0.00143407	21.1571	0.0634	14,736 European ancestry individuals
rs146276488	A	G	A	G	0.2422	0.183196	0.0144	0.013999	20	45480558	WFDC2	0.0631481	0.0985908	SNHL	20	44109198	0.0516	2.68e-06	14728	SCF	0.00149307	22.0288	0.0144	14,736 European ancestry individuals
rs151246947	A	G	A	G	0.2116	0.0599234	0.0274	0.047822	17	16453184	LRRC75A	0.268863	0.0541957	SNHL	17	16356498	0.0453	3e-06	13224	SCF	0.00147867	21.816	0.0274	14,736 European ancestry individuals
rs16942887	A	G	A	G	0.1658	-0.0112929	0.1303	0.150933	16	67894139	PSKH1	0.72508	0.0321117	SNHL	16	67928042	0.0171	3.14e-22	14736	SCF	0.00634007	93.9978	0.1303	14,736 European ancestry individuals
rs174535	T	C	T	C	-0.0735	-0.0442526	0.6459	0.584864	11	61783884	MYRF,TMEM258	0.0573099	0.0232793	SNHL	11	61551356	0.0121	1.24e-09	14736	SCF	0.00249803	36.8931	0.3541	14,736 European ancestry individuals
rs2024570	T	C	T	C	-0.1985	0.0803135	0.0394	0.026223	20	46147904	CD40	0.266575	0.0722904	SNHL	20	44776543	0.0341	5.85e-09	14288	SCF	0.00229453	33.8808	0.0394	14,736 European ancestry individuals
rs2740488	A	C	A	C	0.1156	0.0401311	0.7485	0.802073	9	104899461	ABCA1	0.163714	0.0288156	SNHL	9	107661742	0.0133	3.57e-18	14732	SCF	0.00510118	75.5359	0.2515	14,736 European ancestry individuals
rs2980888	T	C	T	C	-0.0683	0.000193522	0.2937	0.259137	8	125495066	TRIB1	0.994092	0.026137	SNHL	8	126507308	0.0126	5.94e-08	14735	SCF	0.00199028	29.3793	0.2937	14,736 European ancestry individuals
rs34813411	T	C	T	C	-0.1619	0.113595	0.0373	0.00914953	4	182622162	TENM3	0.363293	0.124952	SNHL	4	183543315	0.0339	1.79e-06	14717	SCF	0.00154562	22.8053	0.0373	14,736 European ancestry individuals
rs45617141	T	G	T	G	0.2803	0.177771	0.9812	0.996614	15	43331199	ADAL	0.368895	0.197843	SNHL	15	43623397	0.0512	4.38e-08	12935	SCF	0.00203003	29.9673	0.0188	14,736 European ancestry individuals
rs557933	A	C	A	C	-0.0553	-0.0124567	0.4647	0.440071	1	234717521	AL360294.1	0.589963	0.0231155	SNHL	1	234853268	0.0118	2.78e-06	14287	SCF	0.0014884	21.9597	0.4647	14,736 European ancestry individuals
rs6073958	T	C	T	C	-0.2858	0.0540294	0.8039	0.823734	20	45923216	PLTP	0.0721606	0.030048	SNHL	20	44551855	0.0144	1.16e-87	14730	SCF	0.0260388	393.859	0.1961	14,736 European ancestry individuals
rs705379	A	G	A	G	0.0789	0.0440682	0.4598	0.365539	7	95324583	PON1	0.0654516	0.0239221	SNHL	7	94953895	0.012	4.87e-11	14288	SCF	0.00292549	43.2248	0.4598	14,736 European ancestry individuals
rs71431776	A	C	A	C	-0.0938	-0.00554064	0.1062	0.0840723	13	26225030	RNF6	0.893494	0.0413839	SNHL	13	26799167	0.0192	1.03e-06	14714	SCF	0.00161726	23.8641	0.1062	14,736 European ancestry individuals
rs71644719	A	G	A	G	-0.1584	-0.0328819	0.0354	0.0476449	1	222937923	DISP1	0.542444	0.0539826	SNHL	1	223111265	0.0345	4.4e-06	14727	SCF	0.00142867	21.0772	0.0354	14,736 European ancestry individuals
rs72847212	T	C	T	C	-0.0721	-0.0341112	0.7926	0.828825	11	834389	CD151	0.265158	0.0306127	SNHL	11	834389	0.015	1.53e-06	13659	SCF	0.00156562	23.1009	0.2074	14,736 European ancestry individuals
rs7664024	T	C	T	C	-0.0718	0.00590149	0.185	0.121556	4	18943033	LCORL	0.866501	0.035106	SNHL	4	18944656	0.0153	2.69e-06	14288	SCF	0.00149244	22.0195	0.185	14,736 European ancestry individuals
rs78397068	T	C	T	C	0.1202	-0.0494087	0.9155	0.947721	1	88445949	PKN2	0.338108	0.0515797	SNHL	1	88911632	0.0233	2.49e-07	14288	SCF	0.00180299	26.6096	0.0845	14,736 European ancestry individuals
rs785900	T	C	T	C	0.0575	0.0129056	0.4446	0.435567	9	76532206	GCNT1	0.578654	0.0232386	SNHL	9	79147122	0.0118	1.1e-06	14288	SCF	0.00160898	23.7417	0.4446	14,736 European ancestry individuals
rs798893	C	G	C	G	0.095	-0.0211703	0.2138	0.288772	19	54289975	LILRB2	0.402479	0.025287	SNHL	19	54793830	0.0141	1.61e-11	14725	SCF	0.00307151	45.3889	0.2138	14,736 European ancestry individuals
rs9264796	A	G	A	G	0.1407	-0.00719275	0.0716	0.0610489	6	31302534	HLA-C	0.880434	0.0478182	SNHL	6	31270311	0.0303	3.42e-06	12404	SCF	0.00146133	21.5598	0.0716	14,736 European ancestry individuals
rs10842189	T	C	T	C	-0.08	-0.00963199	0.8156	0.773389	12	23606472	SOX5	0.72646	0.0275328	SNHL	12	23759406	0.0173	3.76e-06	11784	SULT1A1	0.00181137	21.3803	0.1844	11,793 European ancestry individuals
rs11074902	A	G	A	G	0.0695	-0.0199886	0.561	0.578983	16	28274454	SBK1	0.395854	0.0235423	SNHL	16	28285775	0.0139	5.73e-07	11345	SULT1A1	0.00211703	24.9958	0.439	11,793 European ancestry individuals
rs117222566	A	G	A	G	0.271	-0.0109178	0.9826	0.988358	17	56774403	C17orf67	0.919058	0.107437	SNHL	17	54851764	0.0581	3.1e-06	10403	SULT1A1	0.00184286	21.7527	0.0174	11,793 European ancestry individuals
rs149278	T	C	T	C	-0.1882	0.0326821	0.5314	0.563107	16	28550260	SGF29	0.157708	0.0231326	SNHL	16	28561581	0.0135	3.58e-44	11344	SULT1A1	0.0162246	194.311	0.4686	11,793 European ancestry individuals
rs149869672	T	C	T	C	-0.3184	-0.339735	0.9871	0.993901	4	126855866	INTU	0.024149	0.150675	SNHL	4	127777021	0.0684	3.24e-06	10858	SULT1A1	0.00183545	21.6651	0.0129	11,793 European ancestry individuals
rs1698742	T	C	T	C	-0.0984	-0.0729344	0.8775	0.92637	1	86003041	COL24A1	0.0963563	0.0438629	SNHL	1	86468724	0.0206	1.78e-06	11790	SULT1A1	0.00193252	22.813	0.1225	11,793 European ancestry individuals
rs2213907	A	G	A	G	-0.1504	0.132614	0.95	0.966042	8	17520042	SLC7A2	0.0366193	0.0634523	SNHL	8	17377551	0.0318	2.25e-06	11790	SULT1A1	0.00189463	22.3649	0.05	11,793 European ancestry individuals
rs232928	T	C	T	C	0.0622	-0.00415011	0.4128	0.378853	12	112674845	RPH3A	0.861663	0.023816	SNHL	12	113112650	0.0136	4.8e-06	11345	SULT1A1	0.0017719	20.9136	0.4128	11,793 European ancestry individuals
rs2691531	T	C	T	C	-0.0645	-0.0472046	0.5986	0.559523	7	78331013	MAGI2	0.0422824	0.0232452	SNHL	7	77960330	0.0135	1.77e-06	11793	SULT1A1	0.00193339	22.8233	0.4014	11,793 European ancestry individuals
rs2712255	A	G	A	G	0.0702	0.0193116	0.466	0.381513	1	118731233	TBX15	0.413828	0.0236321	SNHL	1	119273856	0.0147	1.79e-06	9849	SULT1A1	0.00193156	22.8016	0.466	11,793 European ancestry individuals
rs2731674	T	G	T	G	-0.083	-0.014198	0.2653	0.260171	5	177412889	GRK6	0.586935	0.0261337	SNHL	5	176839890	0.0152	4.75e-08	11790	SULT1A1	0.00252394	29.8123	0.2653	11,793 European ancestry individuals
rs371387526	A	C	A	C	0.1048	0.0191597	0.8462	0.855801	4	141382180	ZNF330	0.560371	0.0329041	SNHL	4	142303334	0.0214	9.72e-07	8817	SULT1A1	0.00203104	23.9785	0.1538	11,793 European ancestry individuals
rs55793562	A	G	A	G	0.0924	-0.0420411	0.8711	0.894747	6	52366876	EFHC1,PAQR8	0.262066	0.0374858	SNHL	6	52231674	0.0199	3.43e-06	11781	SULT1A1	0.00182621	21.5558	0.1289	11,793 European ancestry individuals
rs55939507	A	G	A	G	0.0768	-0.0294754	0.4768	0.43587	8	125400780	TRIB1	0.220416	0.0240532	SNHL	8	126413022	0.0166	3.72e-06	9460	SULT1A1	0.00181312	21.4009	0.4768	11,793 European ancestry individuals
rs66530140	T	C	T	C	-0.1678	0.00150089	0.4926	0.424094	4	186240057	KLKB1	0.948393	0.0231886	SNHL	4	187161211	0.0136	5.64e-35	10913	SULT1A1	0.0127538	152.206	0.4926	11,793 European ancestry individuals
rs703595	T	C	T	C	-0.0715	-0.0314181	0.2856	0.364573	12	102680761	PAH	0.189388	0.0239396	SNHL	12	103074539	0.0147	1.15e-06	11789	SULT1A1	0.00200361	23.654	0.2856	11,793 European ancestry individuals
rs710446	T	C	T	C	-0.0712	0.0281381	0.599	0.621851	3	186742138	KNG1	0.2345	0.0236684	SNHL	3	186459927	0.0135	1.33e-07	11793	SULT1A1	0.00235492	27.8111	0.401	11,793 European ancestry individuals
rs72643498	A	C	A	C	-0.18	0.0543977	0.9587	0.928303	21	27405578	ADAMTS5	0.225035	0.0448364	SNHL	21	28777897	0.0376	1.69e-06	11788	SULT1A1	0.00194103	22.9137	0.0413	11,793 European ancestry individuals
rs72656644	C	G	C	G	0.1077	-0.0387359	0.8871	0.890893	12	12566987	DUSP16	0.294957	0.0369862	SNHL	12	12719921	0.0224	1.52e-06	11345	SULT1A1	0.0019579	23.1133	0.1129	11,793 European ancestry individuals
rs76833948	A	T	A	T	0.134	-0.0327721	0.0644	0.103834	11	128726474	FLI1	0.390747	0.0381842	SNHL	11	128596369	0.0285	2.58e-06	11345	SULT1A1	0.00187246	22.1027	0.0644	11,793 European ancestry individuals
rs77919742	T	C	T	C	-0.1433	-0.00875752	0.9287	0.92173	11	19539069	NAV2	0.84087	0.0436174	SNHL	11	19560616	0.0287	5.94e-07	11345	SULT1A1	0.00211114	24.9261	0.0713	11,793 European ancestry individuals
rs7812322	T	C	T	C	-0.3483	-0.222078	0.9898	0.99551	8	11553288	BLK	0.204521	0.175033	SNHL	8	11410797	0.0756	4.08e-06	10858	SULT1A1	0.001798	21.2222	0.0102	11,793 European ancestry individuals
rs9804965	A	C	A	C	-0.1927	-0.00900979	0.0662	0.0529975	12	74508378	ATXN7L3B	0.859507	0.0509022	SNHL	12	74902158	0.0361	9.4e-08	9265	SULT1A1	0.00241217	28.4889	0.0662	11,793 European ancestry individuals
rs10903115	A	G	A	G	-0.0559	-0.00993154	0.4429	0.445571	1	24935205	RUNX3	0.667497	0.0231188	SNHL	1	25261696	0.0122	4.61e-06	14286	2B4	0.00146742	20.9915	0.4429	14,735 European ancestry individuals
rs10992054	T	C	T	C	-0.3705	0.338357	0.9873	0.993298	9	90094360	GADD45G	0.0198363	0.145253	SNHL	9	92856642	0.0763	1.2e-06	12304	2B4	0.00164778	23.5758	0.0127	14,735 European ancestry individuals
rs11020961	A	G	A	G	0.0768	-0.0448021	0.8167	0.777149	11	94842443	AMOTL1	0.106355	0.0277448	SNHL	11	94575608	0.0161	1.84e-06	14287	2B4	0.00159026	22.7515	0.1833	14,735 European ancestry individuals
rs11220506	A	G	A	G	-0.0702	-0.0067356	0.1876	0.259485	11	126465434	KIRREL3	0.798208	0.0263452	SNHL	11	126335329	0.0147	1.79e-06	14729	2B4	0.00159381	22.8023	0.1876	14,735 European ancestry individuals
rs11265488	A	G	A	G	-0.0624	-0.00440268	0.4675	0.441491	1	160804167	LY9	0.848783	0.0230903	SNHL	1	160773957	0.0118	1.24e-07	14287	2B4	0.00195364	27.9605	0.4675	14,735 European ancestry individuals
rs11265493	A	G	A	G	0.2122	-0.0154571	0.4066	0.395865	1	160834012	CD244	0.5108	0.0235056	SNHL	1	160803802	0.0119	3.99e-71	14287	2B4	0.0217734	317.933	0.4066	14,735 European ancestry individuals
rs114758826	A	G	A	G	-0.1804	0.102407	0.0393	0.0347903	4	173609464	HAND2	0.106908	0.0635181	SNHL	4	174530615	0.0337	8.65e-08	14728	2B4	0.00200185	28.6518	0.0393	14,735 European ancestry individuals
rs139924614	A	G	A	G	0.1618	0.0828013	0.9666	0.991834	22	16733115	XKR3	0.519461	0.128538	SNHL	22	17214005	0.0348	3.33e-06	14725	2B4	0.00151088	21.6141	0.0334	14,735 European ancestry individuals
rs1434219	T	C	T	C	-0.0589	-0.026299	0.4388	0.431816	2	79327430	CTNNA2	0.259139	0.0233058	SNHL	2	79554556	0.0123	1.68e-06	14287	2B4	0.00160256	22.9277	0.4388	14,735 European ancestry individuals
rs147033439	A	G	A	G	0.2053	-0.00206148	0.0249	0.0143584	1	88211646	PKN2	0.982902	0.09619	SNHL	1	88677329	0.0411	5.88e-07	14731	2B4	0.00174352	24.9479	0.0249	14,735 European ancestry individuals
rs149458216	A	C	A	C	-0.2146	0.0836189	0.0182	0.0153968	16	48868382	N4BP1	0.379796	0.0952084	SNHL	16	48902293	0.047	4.97e-06	14725	2B4	0.0014572	20.845	0.0182	14,735 European ancestry individuals
rs1574847	C	G	C	G	-0.0637	-0.00487361	0.2366	0.255056	4	27610137	STIM2	0.853229	0.0263438	SNHL	4	27611759	0.0139	4.59e-06	14287	2B4	0.00146791	20.9985	0.2366	14,735 European ancestry individuals
rs2554697	A	G	A	G	0.0627	0.0135557	0.6347	0.665968	8	4064283	CSMD1	0.578047	0.0243702	SNHL	8	3921805	0.0134	2.88e-06	11782	2B4	0.00153021	21.891	0.3653	14,735 European ancestry individuals
rs3184504	T	C	T	C	0.116	0.010089	0.4764	0.407398	12	111446804	SH2B3	0.665535	0.0233388	SNHL	12	111884608	0.0128	1.27e-19	11784	2B4	0.00571605	82.1174	0.4764	14,735 European ancestry individuals
rs34826779	T	G	T	G	0.063	-0.033356	0.248	0.218216	8	105558736	ZFPM2	0.231954	0.0279051	SNHL	8	106570964	0.0138	4.99e-06	14287	2B4	0.00145673	20.8383	0.248	14,735 European ancestry individuals
rs3828139	T	C	T	C	0.0744	0.0111965	0.4677	0.517301	1	43787344	ST3GAL3	0.626539	0.0230095	SNHL	1	44253015	0.0119	4.05e-10	14286	2B4	0.00272869	39.0833	0.4677	14,735 European ancestry individuals
rs4672486	A	G	A	G	0.0661	-0.0345037	0.4329	0.449987	2	62268074	B3GNT2	0.134276	0.0230416	SNHL	2	62495209	0.0117	1.61e-08	14720	2B4	0.00222921	31.9132	0.4329	14,735 European ancestry individuals
rs56272634	T	C	T	C	0.0704	0.024019	0.6994	0.709375	2	111088491	ACOXL	0.342604	0.0253089	SNHL	2	111846068	0.0126	2.31e-08	14729	2B4	0.00218045	31.2136	0.3006	14,735 European ancestry individuals
rs6928352	A	G	A	G	-0.1074	0.0511641	0.0794	0.081136	6	614064	EXOC2	0.22322	0.0420063	SNHL	6	614064	0.0215	5.87e-07	14731	2B4	0.00174367	24.95	0.0794	14,735 European ancestry individuals
rs72837690	T	C	T	C	-0.0776	0.0483766	0.6405	0.576671	17	7185104	DLG4	0.0380978	0.0233275	SNHL	17	7088423	0.0125	5.37e-10	14287	2B4	0.00269044	38.5339	0.3595	14,735 European ancestry individuals
rs78142752	T	C	T	C	0.2288	0.153645	0.0184	0.0245642	5	96742838	CAST	0.0399494	0.0747928	SNHL	5	96078542	0.0497	4.15e-06	14734	2B4	0.00148131	21.1904	0.0184	14,735 European ancestry individuals
rs10978641	A	T	A	T	0.0649	-0.00951305	0.7462	0.791927	9	106791915	ZNF462	0.737707	0.0284065	SNHL	9	109554196	0.014	3.56e-06	14296	MMP-1	0.00150095	21.4868	0.2538	14,744 European ancestry individuals
rs10990535	T	C	T	C	0.0703	-0.0501671	0.253	0.265623	9	96328727	SLC35D2	0.0542213	0.02606	SNHL	9	99091009	0.0135	1.91e-07	14734	MMP-1	0.00189324	27.1133	0.253	14,744 European ancestry individuals
rs11673125	T	C	T	C	-0.0585	0.0268124	0.296	0.24725	19	14652936	ADGRE3	0.312237	0.0265327	SNHL	19	14763748	0.0127	4.1e-06	14741	MMP-1	0.00148199	21.215	0.296	14,744 European ancestry individuals
rs116889819	A	G	A	G	-0.176	0.00253654	0.0455	0.024818	11	102935669	MMP13	0.972688	0.0740873	SNHL	11	102806398	0.03	4.45e-09	14744	MMP-1	0.00240173	34.413	0.0455	14,744 European ancestry individuals
rs12141791	A	G	A	G	0.0859	-0.0127258	0.6981	0.633572	1	156449994	MEF2D	0.593237	0.0238243	SNHL	1	156419786	0.013	3.9e-11	14296	MMP-1	0.00304481	43.6555	0.3019	14,744 European ancestry individuals
rs12367368	T	G	T	G	0.0861	0.0217348	0.1146	0.149818	12	83200264	TMTC2	0.500719	0.0322781	SNHL	12	83594043	0.0186	3.67e-06	14744	MMP-1	0.00149663	21.4249	0.1146	14,744 European ancestry individuals
rs141782294	A	G	A	G	0.3767	0.070831	0.9777	0.967874	11	102483742	TMEM123	0.277285	0.0651955	SNHL	11	102354473	0.0445	2.56e-17	14731	MMP-1	0.00498753	71.6491	0.0223	14,744 European ancestry individuals
rs188626385	T	C	T	C	-0.2509	-0.321922	0.0177	0.00128848	7	120951066	ING3	0.323804	0.32627	SNHL	7	120591120	0.053	2.2e-06	12935	MMP-1	0.00156515	22.4073	0.0177	14,744 European ancestry individuals
rs2155053	T	C	T	C	-0.3212	-0.0211313	0.9461	0.950179	11	102733876	MMP8	0.689355	0.0528638	SNHL	11	102604607	0.0264	4.68e-34	14741	MMP-1	0.0102484	148.007	0.0539	14,744 European ancestry individuals
rs2229629	A	G	A	G	-0.3153	0.00797953	0.0135	0.0107351	2	74889400	HK2	0.945062	0.115797	SNHL	2	75116527	0.0673	2.8e-06	10887	MMP-1	0.00153298	21.9461	0.0135	14,744 European ancestry individuals
rs2926741	T	C	T	C	-0.0704	-0.0217573	0.3436	0.310483	12	56704813	NACA	0.380985	0.0248347	SNHL	12	57098597	0.0126	2.31e-08	14296	MMP-1	0.00217893	31.2136	0.3436	14,744 European ancestry individuals
rs4734879	A	G	A	G	0.1136	0.0376011	0.7422	0.779074	8	105570896	ZFPM2	0.175993	0.0277868	SNHL	8	106583124	0.0137	1.11e-16	14296	MMP-1	0.00478649	68.7472	0.2578	14,744 European ancestry individuals
rs6717478	A	T	A	T	0.1548	0.044955	0.966	0.961873	2	63429919	WDPCP	0.451768	0.0597431	SNHL	2	63657053	0.0338	4.65e-06	14742	MMP-1	0.00146507	20.9724	0.034	14,744 European ancestry individuals
rs7219205	A	G	A	G	0.0569	-0.00762982	0.5023	0.579357	17	4448017	SPNS3	0.743408	0.0233082	SNHL	17	4351312	0.0121	2.57e-06	14296	MMP-1	0.00154443	22.1102	0.4977	14,744 European ancestry individuals
rs77095316	T	G	T	G	-0.1416	-0.0115793	0.0705	0.0498446	11	102701449	MMP27	0.826943	0.0529645	SNHL	11	102572180	0.0238	2.69e-09	14744	MMP-1	0.00246993	35.3925	0.0705	14,744 European ancestry individuals
rs873675	T	C	T	C	0.1234	-0.0158237	0.0684	0.0913792	3	65005770	ADAMTS9	0.690981	0.0398057	SNHL	3	64991445	0.0234	1.34e-07	14742	MMP-1	0.00194151	27.806	0.0684	14,744 European ancestry individuals
rs10988407	A	G	A	G	0.0777	-0.0242104	0.2002	0.138439	9	129519322	NTMT1	0.468577	0.0334031	SNHL	9	132281601	0.0167	3.28e-06	11791	IL-5	0.00190465	21.6438	0.2002	11,792 European ancestry individuals
rs114829303	T	C	T	C	0.1661	-0.015889	0.0436	0.0402223	1	37007713	GRIK3	0.78817	0.0591357	SNHL	1	37473314	0.0361	4.2e-06	11344	IL-5	0.00186273	21.1665	0.0436	11,792 European ancestry individuals
rs12592185	T	C	T	C	0.0838	0.0101761	0.8068	0.821728	15	70253793	TLE3	0.733762	0.0299185	SNHL	15	70546132	0.0173	1.27e-06	11344	IL-5	0.00206411	23.4595	0.1932	11,792 European ancestry individuals
rs132210	T	C	T	C	-0.0686	-0.00747439	0.3408	0.310127	22	47748164	TBC1D22A	0.763372	0.0248272	SNHL	22	48143913	0.0141	1.14e-06	11344	IL-5	0.00208228	23.6665	0.3408	11,792 European ancestry individuals
rs141941146	A	G	A	G	0.3833	0.0220244	0.9859	0.969137	6	124153139	NKAIN2	0.749119	0.0688694	SNHL	6	124474284	0.0825	3.38e-06	10280	IL-5	0.00189923	21.5821	0.0141	11,792 European ancestry individuals
rs17009223	A	G	A	G	-0.1169	-0.0977853	0.0881	0.0684086	1	207877015	CD34	0.0323638	0.0456964	SNHL	1	208050360	0.0236	7.29e-07	11789	IL-5	0.00215824	24.5317	0.0881	11,792 European ancestry individuals
rs34639000	A	G	A	G	0.0765	-0.00840259	0.7289	0.634751	5	96194838	PCSK1	0.724947	0.0238808	SNHL	5	95530542	0.0147	1.95e-07	11773	IL-5	0.0023817	27.0777	0.2711	11,792 European ancestry individuals
rs4277106	A	G	A	G	-0.2747	-0.0559846	0.9858	0.987583	11	10358676	AMPD3	0.592092	0.104486	SNHL	11	10380223	0.0592	3.48e-06	11790	IL-5	0.00189445	21.5277	0.0142	11,792 European ancestry individuals
rs62069649	A	G	A	G	0.2206	0.0354576	0.0267	0.00536602	17	61325117	BCAS3	0.82156	0.157213	SNHL	17	59402478	0.0482	4.72e-06	10431	IL-5	0.0018431	20.9431	0.0267	11,792 European ancestry individuals
rs7142197	A	G	A	G	-0.0924	-0.0237759	0.1442	0.123275	14	92849774	GOLGA5	0.496827	0.0349908	SNHL	14	93316119	0.0188	8.88e-07	11773	IL-5	0.0021249	24.1519	0.1442	11,792 European ancestry individuals
rs7193141	C	G	C	G	0.2407	-0.0480022	0.0351	0.0261773	16	86900288	C16orf95	0.516966	0.074074	SNHL	16	86933894	0.0521	3.84e-06	9377	IL-5	0.00187799	21.3403	0.0351	11,792 European ancestry individuals
rs10990301	A	T	A	T	0.085	0.0301276	0.8839	0.890883	9	102765765	CYLC2	0.41531	0.0369851	SNHL	9	105528047	0.0186	4.88e-06	14296	CCL4	0.00145869	20.881	0.1161	14,744 European ancestry individuals
rs111476793	A	G	A	G	0.0869	-0.020223	0.1344	0.105013	4	53085329	SCFD2	0.593297	0.0378662	SNHL	4	53951496	0.019	4.79e-06	12800	CCL4	0.00146111	20.9157	0.1344	14,744 European ancestry individuals
rs112315344	T	G	T	G	0.2123	0.0734231	0.0284	0.0122539	5	33775688	ADAMTS12	0.48485	0.105112	SNHL	5	33775793	0.0455	3.07e-06	14255	CCL4	0.00152055	21.7679	0.0284	14,744 European ancestry individuals
rs113341849	A	G	A	G	0.5651	0.00675911	0.1268	0.126623	3	46342713	CCR2	0.845078	0.0345907	SNHL	3	46384204	0.0184	1e-200	14296	CCL4	0.0618945	943.092	0.1268	14,744 European ancestry individuals
rs1161092	A	G	A	G	-0.0635	0.0358614	0.6742	0.63002	12	67328232	CAND1	0.130828	0.023736	SNHL	12	67722012	0.0125	3.77e-07	14296	CCL4	0.0018019	25.8028	0.3258	14,744 European ancestry individuals
rs116193969	A	T	A	T	0.2915	0.113568	0.0134	0.0170389	2	236065768	AGAP1	0.206777	0.0899569	SNHL	2	236974412	0.0617	2.31e-06	14296	CCL4	0.00155889	22.3175	0.0134	14,744 European ancestry individuals
rs116309267	C	G	C	G	0.1956	0.00566385	0.0299	0.0414392	3	714433	CHL1	0.921952	0.0578092	SNHL	3	756117	0.0405	1.37e-06	14723	CCL4	0.00162894	23.3221	0.0299	14,744 European ancestry individuals
rs137896358	T	C	T	C	0.2797	0.0571722	0.0186	0.0173232	19	18807099	COMP	0.527527	0.0904933	SNHL	19	18917908	0.0551	3.85e-07	12745	CCL4	0.00179922	25.7645	0.0186	14,744 European ancestry individuals
rs140505982	T	C	T	C	-0.2294	0.101673	0.0248	0.00967097	3	46418258	CCRL2	0.380321	0.115892	SNHL	3	46459749	0.0415	3.24e-08	13865	CCL4	0.00213279	30.5513	0.0248	14,744 European ancestry individuals
rs143960014	A	G	A	G	0.1953	0.0992463	0.0228	0.0035031	12	51891306	ANKRD33	0.603329	0.190998	SNHL	12	52285090	0.0416	2.67e-06	14257	CCL4	0.00153934	22.0372	0.0228	14,744 European ancestry individuals
rs1634503	A	G	A	G	-0.0745	-0.00847842	0.2416	0.178734	17	36093791	CCL3	0.777233	0.0299667	SNHL	17	34421139	0.0138	6.72e-08	14295	CCL4	0.00203449	29.1403	0.2416	14,744 European ancestry individuals
rs17692864	T	C	T	C	0.2321	0.0137433	0.9406	0.952702	17	36588784	GGNBP2	0.800427	0.0543653	SNHL	17	34945214	0.0283	2.38e-16	13662	CCL4	0.004683	67.2538	0.0594	14,744 European ancestry individuals
rs42279	T	C	T	C	0.0743	0.00369825	0.1598	0.150635	5	11317586	CTNND2	0.908217	0.0320783	SNHL	5	11317698	0.0162	4.51e-06	14738	CCL4	0.00146925	21.0323	0.1598	14,744 European ancestry individuals
rs56131468	A	G	A	G	0.0833	0.0401731	0.1323	0.175838	10	130917874	TCERG1L	0.183353	0.030194	SNHL	10	132716137	0.0178	2.87e-06	14296	CCL4	0.00152957	21.8972	0.1323	14,744 European ancestry individuals
rs5743614	T	C	T	C	0.0728	-0.0181508	0.2565	0.129794	4	38797314	TLR1	0.594696	0.0341153	SNHL	4	38798935	0.0143	3.56e-07	12859	CCL4	0.00180963	25.9137	0.2565	14,744 European ancestry individuals
rs72800563	T	G	T	G	-0.1765	0.016686	0.9693	0.990482	16	79304562	WWOX	0.88635	0.116748	SNHL	16	79338459	0.0374	2.37e-06	14741	CCL4	0.00155545	22.2682	0.0307	14,744 European ancestry individuals
rs78044056	A	G	A	G	-0.2607	0.0830004	0.0138	0.00813208	4	156134452	CTSO	0.528987	0.13184	SNHL	4	157055604	0.0552	2.33e-06	13809	CCL4	0.0015578	22.302	0.0138	14,744 European ancestry individuals
rs8064426	A	G	A	G	-0.4104	-0.0236463	0.1459	0.217497	17	36463908	ZNHIT3	0.399162	0.0280463	SNHL	17	34819750	0.0173	2.11e-124	14295	CCL4	0.0378739	562.68	0.1459	14,744 European ancestry individuals
rs10996419	T	C	T	C	-0.1222	0.0608864	0.9188	0.885813	10	65443180	CTNNA3	0.0895592	0.0358635	SNHL	10	67202938	0.0259	2.38e-06	11784	IL-2	0.00188472	22.2571	0.0812	11,789 European ancestry individuals
rs144129701	C	G	C	G	-0.2699	0.0219587	0.9727	0.978271	14	55097176	LGALS3	0.782078	0.079384	SNHL	14	55563894	0.0576	2.79e-06	11341	IL-2	0.00185898	21.9527	0.0273	11,789 European ancestry individuals
rs1671226	C	G	C	G	-0.0849	-0.000176626	0.2053	0.162982	19	54991478	NLRP2	0.995473	0.0311285	SNHL	19	55502846	0.017	5.91e-07	11341	IL-2	0.00211117	24.937	0.2053	11,789 European ancestry individuals
rs201229721	A	C	A	C	-0.1468	-0.0481195	0.9396	0.976594	9	86160200	GOLM1	0.538812	0.0782926	SNHL	9	88775115	0.0309	2.03e-06	9257	IL-2	0.00191085	22.5664	0.0604	11,789 European ancestry individuals
rs28515912	A	C	A	C	-0.0723	-0.0115578	0.6969	0.621329	17	253508	RPH3AL	0.627248	0.0238009	SNHL	17	103299	0.0149	1.22e-06	10723	IL-2	0.00199324	23.5413	0.3031	11,789 European ancestry individuals
rs36006983	T	C	T	C	-0.0728	0.000309714	0.7384	0.820536	16	77397842	ADAMTS18	0.991717	0.0298317	SNHL	16	77431739	0.0153	1.95e-06	11341	IL-2	0.00191677	22.6363	0.2616	11,789 European ancestry individuals
rs4703508	T	C	T	C	-0.1216	0.00815386	0.9334	0.968969	5	35188700	PRLR	0.902755	0.0667356	SNHL	5	35188802	0.026	2.91e-06	11789	IL-2	0.00185199	21.8699	0.0666	11,789 European ancestry individuals
rs6535212	T	G	T	G	-0.0646	0.00798168	0.6861	0.691685	4	137314002	PCDH18	0.748154	0.0248592	SNHL	4	138235156	0.0139	3.36e-06	11784	IL-2	0.00182879	21.5954	0.3139	11,789 European ancestry individuals
rs74852566	T	G	T	G	-0.1999	-0.0897914	0.0244	0.0190124	10	2251609	ADARB2	0.280934	0.0832773	SNHL	10	2293803	0.0431	3.52e-06	11789	IL-2	0.00182139	21.5079	0.0244	11,789 European ancestry individuals
rs75739108	T	C	T	C	0.1737	-0.0393517	0.039	0.0568033	3	137528626	SOX14	0.431509	0.0500268	SNHL	3	137247468	0.038	4.85e-06	11341	IL-2	0.00176924	20.891	0.039	11,789 European ancestry individuals
rs7638939	A	T	A	T	0.0854	0.00623854	0.8293	0.843322	3	126272197	KLF15	0.844043	0.031712	SNHL	3	125991040	0.0174	9.2e-07	11769	IL-2	0.00203917	24.0848	0.1707	11,789 European ancestry individuals
rs77832761	A	G	A	G	0.1922	-0.0512038	0.0318	0.0460504	13	85294543	SLITRK6	0.355215	0.0553841	SNHL	13	85868678	0.0414	3.44e-06	11785	IL-2	0.00182489	21.5493	0.0318	11,789 European ancestry individuals
rs77853517	T	C	T	C	-0.1048	-0.00366474	0.8961	0.813441	3	64879940	ADAMTS9	0.901923	0.0297385	SNHL	3	64865615	0.0217	1.37e-06	11787	IL-2	0.00197455	23.32	0.1039	11,789 European ancestry individuals
rs79419497	A	G	A	G	0.2016	-0.0369249	0.9733	0.982523	2	191714658	NABP1	0.676737	0.088566	SNHL	2	192579384	0.0424	1.99e-06	11789	IL-2	0.00191399	22.6035	0.0267	11,789 European ancestry individuals
rs79925007	T	G	T	G	0.1176	0.0130813	0.9036	0.877264	4	34711812	ARAP2	0.710227	0.0352072	SNHL	4	34713434	0.0255	3.99e-06	11341	IL-2	0.00180084	21.2648	0.0964	11,789 European ancestry individuals
rs11054069	T	C	T	C	0.1674	-0.068257	0.7421	0.724078	12	10905518	PRH1,PRH1-PRR4,PRR4	0.00703639	0.0253262	SNHL	12	11058117	0.013	6.07e-38	14724	CST5	0.0111361	165.793	0.2579	14,736 European ancestry individuals
rs112961631	T	C	T	C	0.5656	-0.0832375	0.0233	0.0161463	20	23948462	GGTLC1	0.360499	0.0910282	SNHL	20	23929099	0.0476	1.46e-32	12148	CST5	0.00949805	141.171	0.0233	14,736 European ancestry individuals
rs12294339	T	C	T	C	0.0702	0.0246294	0.3671	0.325478	11	34838652	APIP	0.314577	0.0244907	SNHL	11	34860199	0.0118	2.7e-09	14726	CST5	0.00239796	35.3876	0.3671	14,736 European ancestry individuals
rs13127297	A	G	A	G	0.0545	-0.0137125	0.4095	0.355492	4	23897887	PPARGC1A	0.56709	0.0239586	SNHL	4	23899510	0.0117	3.19e-06	14730	CST5	0.00147149	21.6951	0.4095	14,736 European ancestry individuals
rs13397003	T	G	T	G	0.0701	0.0130888	0.7748	0.829913	2	62413752	TMEM17	0.669675	0.0306822	SNHL	2	62640887	0.0141	6.64e-07	14732	CST5	0.00167588	24.7138	0.2252	14,736 European ancestry individuals
rs139918398	T	C	T	C	0.3373	0.0230332	0.0111	0.00485244	5	96743942	CAST	0.890662	0.167555	SNHL	5	96079646	0.0676	6.05e-07	13457	CST5	0.00168803	24.8932	0.0111	14,736 European ancestry individuals
rs141179525	T	C	T	C	-0.2583	-0.163341	0.9784	0.985837	20	24091095	GGTLC1	0.0923422	0.0970443	SNHL	20	24071731	0.0447	7.54e-09	14735	CST5	0.00226269	33.3868	0.0216	14,736 European ancestry individuals
rs141192864	T	C	T	C	0.1016	0.0128903	0.0812	0.088451	12	31228409	OVOS2	0.749972	0.0404494	SNHL	12	31381343	0.0213	1.84e-06	14728	CST5	0.00154288	22.7494	0.0812	14,736 European ancestry individuals
rs150547	A	C	A	C	0.0548	0.0193714	0.4071	0.379369	5	59897604	PDE4D	0.411975	0.0236114	SNHL	5	59193431	0.0119	4.12e-06	14288	CST5	0.00143819	21.2035	0.4071	14,736 European ancestry individuals
rs1536565	A	G	A	G	-0.1244	0.0460817	0.9481	0.917459	1	101954986	OLFM3	0.269201	0.0417065	SNHL	1	102420542	0.0264	2.45e-06	14735	CST5	0.00150575	22.2011	0.0519	14,736 European ancestry individuals
rs17154027	A	G	A	G	-0.0558	0.000988169	0.6302	0.628334	8	11856343	CTSB	0.967054	0.0239246	SNHL	8	11713852	0.0121	4e-06	14288	CST5	0.00144226	21.2637	0.3698	14,736 European ancestry individuals
rs1797042	T	C	T	C	-0.2278	0.0434744	0.8749	0.917199	20	23920308	CST5	0.298143	0.0417853	SNHL	20	23900945	0.018	1.04e-36	14288	CST5	0.0107606	160.141	0.1251	14,736 European ancestry individuals
rs3889401	A	G	A	G	0.0885	-0.0448321	0.8624	0.818295	6	7051169	RREB1	0.132579	0.0298084	SNHL	6	7051402	0.0191	3.6e-06	11759	CST5	0.001456	21.4665	0.1376	14,736 European ancestry individuals
rs4507745	T	C	T	C	0.057	0.00659419	0.6482	0.660902	8	55230493	XKR4	0.785713	0.0242538	SNHL	8	56143053	0.0122	2.98e-06	13866	CST5	0.00148034	21.8258	0.3518	14,736 European ancestry individuals
rs4640452	A	G	A	G	0.3549	0.00040877	0.3939	0.433488	20	23775976	CST1	0.98591	0.0231465	SNHL	20	23756613	0.0117	1e-200	14288	CST5	0.0588152	919.986	0.3939	14,736 European ancestry individuals
rs470841	T	C	T	C	0.0568	0.0241278	0.6369	0.650828	18	26706717	KCTD1	0.315777	0.0240515	SNHL	18	24286681	0.0119	1.81e-06	14736	CST5	0.00154492	22.7795	0.3631	14,736 European ancestry individuals
rs4756151	A	C	A	C	-0.094	0.00764941	0.1273	0.131011	11	34473811	CAT	0.822461	0.0340912	SNHL	11	34495358	0.0172	4.63e-08	14736	CST5	0.00202438	29.8634	0.1273	14,736 European ancestry individuals
rs4766797	A	G	A	G	-0.0574	-0.0129649	0.4935	0.48894	12	116612782	MAP1LC3B2	0.572374	0.0229647	SNHL	12	117050587	0.0117	9.3e-07	14288	CST5	0.00163199	24.0654	0.4935	14,736 European ancestry individuals
rs60586299	T	C	T	C	-0.0654	0.00808208	0.3077	0.243604	18	3479425	DLGAP1	0.76354	0.0268656	SNHL	18	3479423	0.0134	1.06e-06	14288	CST5	0.00161517	23.817	0.3077	14,736 European ancestry individuals
rs6083489	A	G	A	G	0.2365	-0.223764	0.9818	0.995062	20	24318332	SYNDIG1	0.174338	0.164727	SNHL	20	24298968	0.0474	6.06e-07	14288	CST5	0.0016879	24.8912	0.0182	14,736 European ancestry individuals
rs62436191	A	G	A	G	0.1194	-0.0841528	0.0762	0.0444895	6	146488178	GRM1	0.135587	0.0563864	SNHL	6	146809314	0.0234	3.35e-07	14288	CST5	0.00176516	26.0326	0.0762	14,736 European ancestry individuals
rs67020211	T	G	T	G	0.079	-0.0288765	0.4609	0.407444	15	63347445	CA12	0.218308	0.023457	SNHL	15	63639644	0.0115	6.44e-12	14734	CST5	0.00319479	47.1845	0.4609	14,736 European ancestry individuals
rs697699	A	C	A	C	0.1098	0.0632423	0.0675	0.068465	20	52746513	TSHZ2	0.162964	0.0453294	SNHL	20	51363052	0.0237	3.61e-06	14288	CST5	0.00145563	21.461	0.0675	14,736 European ancestry individuals
rs7275493	T	C	T	C	-0.0572	-0.0152956	0.6243	0.676382	21	16677677	USP25	0.534028	0.0245961	SNHL	21	18049996	0.0119	1.53e-06	14727	CST5	0.00156672	23.1014	0.3757	14,736 European ancestry individuals
rs72980022	A	G	A	G	0.0607	-0.0270542	0.2813	0.295687	2	232988477	NGEF	0.281756	0.0251344	SNHL	2	233853187	0.0126	1.45e-06	14721	CST5	0.00157372	23.2048	0.2813	14,736 European ancestry individuals
rs77121303	A	G	A	G	-0.2516	-0.0583452	0.983	0.991753	22	37234039	RAC2	0.650636	0.128832	SNHL	22	37630079	0.0532	2.25e-06	13383	CST5	0.00151675	22.3635	0.017	14,736 European ancestry individuals
rs79359257	T	C	T	C	0.073	0.0386819	0.8152	0.835578	5	110030873	MAN2A1	0.212955	0.0310578	SNHL	5	109366574	0.0156	2.88e-06	14288	CST5	0.001485	21.8946	0.1848	14,736 European ancestry individuals
rs930735	A	G	A	G	0.0579	-0.0195577	0.547	0.507435	1	202216851	LGR6	0.394852	0.022986	SNHL	1	202185979	0.0114	3.8e-07	14734	CST5	0.00174889	25.7922	0.453	14,736 European ancestry individuals
rs9327707	T	C	T	C	0.059	-0.00437852	0.3955	0.432855	5	135176965	PITX1	0.850072	0.0231635	SNHL	5	134512655	0.0118	5.73e-07	14710	CST5	0.00169503	24.9966	0.3955	14,736 European ancestry individuals
rs9455923	A	G	A	G	0.0537	-0.00632439	0.4261	0.488689	6	167945076	MLLT4	0.782818	0.0229437	SNHL	6	168345756	0.0115	3.02e-06	14734	CST5	0.00147871	21.8019	0.4261	14,736 European ancestry individuals
rs962720	T	C	T	C	0.0558	-0.0101469	0.5837	0.549503	9	106728119	ZNF462	0.660192	0.0230795	SNHL	9	109490400	0.0119	2.74e-06	14287	CST5	0.00149108	21.9844	0.4163	14,736 European ancestry individuals
rs11120686	T	C	T	C	-0.0599	0.0105277	0.6038	0.614705	1	215877443	USH2A	0.655417	0.0235915	SNHL	1	216050785	0.0127	2.4e-06	11786	FGF5	0.00188359	22.2419	0.3962	11,789 European ancestry individuals
rs11674185	A	G	A	G	-0.0586	-0.000281176	0.364	0.352067	2	44867958	SIX3	0.990677	0.0240629	SNHL	2	45095097	0.0128	4.69e-06	11787	FGF5	0.00177486	20.9557	0.364	11,789 European ancestry individuals
rs117253850	T	C	T	C	0.2266	0.0115666	0.0223	0.0117199	9	7476426	KDM4C	0.914569	0.107819	SNHL	9	7476426	0.0453	5.67e-07	11781	FGF5	0.00211818	25.0178	0.0223	11,789 European ancestry individuals
rs12005489	T	C	T	C	0.1509	0.0235404	0.0458	0.0467528	9	130430227	HMCN2	0.666741	0.0546658	SNHL	9	133305614	0.0322	2.78e-06	10725	FGF5	0.00185959	21.958	0.0458	11,789 European ancestry individuals
rs1412253	A	G	A	G	-0.0909	-0.049901	0.8798	0.885739	9	1354486	DMRT2	0.165016	0.0359414	SNHL	9	1354486	0.0192	2.2e-06	11778	FGF5	0.00189784	22.4105	0.1202	11,789 European ancestry individuals
rs144059387	A	G	A	G	0.4543	0.133827	0.9822	0.988139	4	80781473	C4orf22	0.206192	0.105867	SNHL	4	81702627	0.0594	2.04e-14	9873	FGF5	0.00493768	58.4842	0.0178	11,789 European ancestry individuals
rs148332905	T	C	T	C	0.2883	-0.0436807	0.0166	0.0138813	2	144117906	GTDC1	0.654499	0.0976062	SNHL	2	144875473	0.0608	2.12e-06	11341	FGF5	0.00190377	22.4806	0.0166	11,789 European ancestry individuals
rs148797749	A	G	A	G	-0.1705	-0.127448	0.036	0.0472648	6	88347444	CNR1	0.0191108	0.054387	SNHL	6	89057163	0.0361	2.32e-06	11785	FGF5	0.00188874	22.3029	0.036	11,789 European ancestry individuals
rs150524893	A	G	A	G	0.2554	-0.0572562	0.9848	0.982768	8	105459172	ZFPM2	0.516122	0.0881764	SNHL	8	106471400	0.0552	3.71e-06	11298	FGF5	0.00181274	21.4038	0.0152	11,789 European ancestry individuals
rs189846846	T	C	T	C	-0.3042	-0.134637	0.0146	0.00192395	2	229006595	PID1	0.633629	0.282479	SNHL	2	229871311	0.0659	3.91e-06	9980	FGF5	0.00180436	21.3046	0.0146	11,789 European ancestry individuals
rs1902859	T	C	T	C	-0.439	0.0701057	0.6404	0.579594	4	80236549	FGF5	0.00264917	0.0233238	SNHL	4	81157703	0.0125	1e-200	11786	FGF5	0.094722	1233.21	0.3596	11,789 European ancestry individuals
rs192746810	A	G	A	G	-0.1842	0.00421896	0.0464	0.0391189	18	14708914	ANKRD30B	0.943952	0.060011	SNHL	18	14708913	0.0395	3.11e-06	11341	FGF5	0.00184138	21.7426	0.0464	11,789 European ancestry individuals
rs305897	T	C	T	C	0.1185	0.0443962	0.0828	0.07044	6	39742794	KIF6	0.322164	0.0448437	SNHL	6	39710570	0.0249	1.95e-06	11341	FGF5	0.00191763	22.6446	0.0828	11,789 European ancestry individuals
rs4326078	A	C	A	C	-0.0728	-0.0189958	0.2193	0.214454	4	69192617	UGT2B11	0.497704	0.028013	SNHL	4	70058335	0.015	1.21e-06	11789	FGF5	0.00199422	23.5508	0.2193	11,789 European ancestry individuals
rs4970834	T	C	T	C	-0.0729	0.0284284	0.2041	0.195866	1	109272258	CELSR2	0.325298	0.0289015	SNHL	1	109814880	0.0155	2.56e-06	11786	FGF5	0.001873	22.1166	0.2041	11,789 European ancestry individuals
rs56373850	A	T	A	T	0.1827	0.0675923	0.918	0.879962	4	80230848	PRDM8	0.0559281	0.0353592	SNHL	4	81152002	0.0244	7.01e-14	11774	FGF5	0.00473366	56.0562	0.082	11,789 European ancestry individuals
rs56391958	A	G	A	G	-0.1197	-0.0339594	0.0816	0.0854692	16	61971805	CDH8	0.407988	0.0410415	SNHL	16	62005709	0.0249	1.53e-06	11341	FGF5	0.00195659	23.1055	0.0816	11,789 European ancestry individuals
rs62298642	A	G	A	G	0.1131	-0.002619	0.8677	0.929836	4	80047086	ANTXR2	0.95373	0.0451367	SNHL	4	80968240	0.0207	4.66e-08	11341	FGF5	0.00252607	29.8477	0.1323	11,789 European ancestry individuals
rs624605	T	G	T	G	0.0619	0.00563251	0.4196	0.438821	11	76043576	UVRAG	0.808047	0.0231842	SNHL	11	75754620	0.0133	3.25e-06	11341	FGF5	0.00183417	21.6573	0.4196	11,789 European ancestry individuals
rs66613644	T	C	T	C	-0.0826	-0.00188395	0.1699	0.166749	13	61504467	RP11-310K10.1	0.951305	0.0308504	SNHL	13	62078600	0.0165	5.56e-07	11787	FGF5	0.00212144	25.0564	0.1699	11,789 European ancestry individuals
rs75140224	A	G	A	G	0.1456	0.153529	0.0538	0.0384305	4	81134617	PRKG2	0.0122149	0.0612678	SNHL	4	82055771	0.0311	2.85e-06	11789	FGF5	0.0018559	21.9143	0.0538	11,789 European ancestry individuals
rs77210320	A	T	A	T	0.1673	0.060805	0.9648	0.951884	8	142382742	TSNARE1	0.260528	0.0540421	SNHL	8	143464103	0.0356	2.61e-06	11786	FGF5	0.00186999	22.081	0.0352	11,789 European ancestry individuals
rs9433760	A	G	A	G	0.1023	-0.00454851	0.0841	0.0829235	1	101267659	S1PR1	0.913199	0.0417276	SNHL	1	101733215	0.0224	4.95e-06	11788	FGF5	0.00176623	20.8536	0.0841	11,789 European ancestry individuals
rs11127419	T	C	T	C	0.0707	0.0227889	0.3559	0.298292	2	3087699	TSSC1	0.36499	0.0251562	SNHL	2	3091471	0.0153	3.82e-06	9252	LIF	0.0023026	21.3482	0.3559	11,793 European ancestry individuals
rs11608349	A	T	A	T	-0.3084	-0.217531	0.0168	0.0043313	12	67632264	DYRK2	0.218328	0.176713	SNHL	12	68026044	0.0661	3.08e-06	9362	LIF	0.00234731	21.7637	0.0168	11,793 European ancestry individuals
rs116794364	C	G	C	G	-0.3015	0.135292	0.9851	0.986433	2	223427808	SCG2	0.176896	0.100189	SNHL	2	224292526	0.0631	1.77e-06	10858	LIF	0.00246156	22.8256	0.0149	11,793 European ancestry individuals
rs11883375	A	G	A	G	-0.1011	0.0331899	0.1385	0.107202	19	54340572	LILRA4	0.373728	0.0373124	SNHL	19	54851842	0.0197	2.87e-07	11776	LIF	0.00283857	26.3315	0.1385	11,793 European ancestry individuals
rs145344087	C	G	C	G	0.2548	0.0665503	0.021	0.0127637	3	58969016	C3orf67	0.521021	0.103698	SNHL	3	58954742	0.0556	4.59e-06	10281	LIF	0.0022648	20.9969	0.021	11,793 European ancestry individuals
rs234592	A	G	A	G	-0.0635	-0.00735227	0.5456	0.616226	14	96620760	PAPOLA	0.756	0.0236608	SNHL	14	97087097	0.0136	3.02e-06	11345	LIF	0.00235078	21.7959	0.4544	11,793 European ancestry individuals
rs332426	A	G	A	G	0.112	0.0309131	0.0899	0.0813942	19	6801955	VAV1	0.466659	0.0424675	SNHL	19	6801966	0.0238	2.53e-06	11789	LIF	0.00238786	22.1405	0.0899	11,793 European ancestry individuals
rs7225483	T	G	T	G	0.0671	-0.0335321	0.486	0.46368	17	30014661	EFCAB5	0.145131	0.0230153	SNHL	17	28341679	0.0143	2.7e-06	9849	LIF	0.00237413	22.013	0.486	11,793 European ancestry individuals
rs74992559	A	G	A	G	0.1725	-0.0144167	0.0351	0.0183817	10	31201273	ZEB1	0.867497	0.0864111	SNHL	10	31490202	0.0367	2.6e-06	11784	LIF	0.00238218	22.0878	0.0351	11,793 European ancestry individuals
rs80092539	A	T	A	T	0.0993	0.00410372	0.8758	0.910309	2	45898764	PRKCE	0.918702	0.0402053	SNHL	2	46125903	0.0213	3.13e-06	11345	LIF	0.00234361	21.7293	0.1242	11,793 European ancestry individuals
rs825264	A	G	A	G	-0.2119	-0.0291805	0.0321	0.060077	2	221720748	EPHA4	0.54673	0.048419	SNHL	2	222585468	0.0453	2.9e-06	10291	LIF	0.00235941	21.8762	0.0321	11,793 European ancestry individuals
rs11150539	T	C	T	C	-0.056	-0.00897993	0.4938	0.507817	16	83103712	CDH13	0.696184	0.0229973	SNHL	16	83137317	0.0119	2.53e-06	14287	FGF23	0.00154763	22.1422	0.4938	14,735 European ancestry individuals
rs118177380	A	G	A	G	0.2362	0.08544	0.0187	0.00886056	11	106660308	GUCY1A2	0.481715	0.121442	SNHL	11	106531034	0.0507	3.18e-06	14287	FGF23	0.00151685	21.7012	0.0187	14,735 European ancestry individuals
rs11930290	A	T	A	T	-0.1845	0.0322047	0.9748	0.986571	4	123404071	SPRY1	0.743947	0.098597	SNHL	4	124325226	0.0389	2.11e-06	12848	FGF23	0.00157206	22.4922	0.0252	14,735 European ancestry individuals
rs12195292	A	G	A	G	-0.0768	-0.0687017	0.8634	0.866718	6	80633628	BCKDHB	0.0421396	0.0338075	SNHL	6	81343345	0.0166	3.72e-06	14710	FGF23	0.00149594	21.4016	0.1366	14,735 European ancestry individuals
rs181409232	A	C	A	C	-0.2224	-0.117469	0.0191	0.0147247	6	31207341	HCG27	0.217397	0.0952337	SNHL	6	31175118	0.0479	3.43e-06	12846	FGF23	0.00150662	21.5545	0.0191	14,735 European ancestry individuals
rs33921462	A	G	A	G	-0.0653	-0.0384803	0.2766	0.352881	5	177387655	SLC34A1	0.109685	0.024056	SNHL	5	176814656	0.0135	1.32e-06	14287	FGF23	0.00163496	23.3937	0.2766	14,735 European ancestry individuals
rs34551523	A	G	A	G	0.1704	-0.0653698	0.0295	0.0305207	5	147249582	STK32A	0.331909	0.0673724	SNHL	5	146629145	0.0348	9.75e-07	14730	FGF23	0.00167537	23.9729	0.0295	14,735 European ancestry individuals
rs368215473	A	G	A	G	0.1228	0.0580503	0.0941	0.0721966	22	17523010	CECR2	0.191625	0.0444561	SNHL	22	18002038	0.0257	1.77e-06	9397	FGF23	0.0015955	22.8281	0.0941	14,735 European ancestry individuals
rs370203222	C	G	C	G	0.1059	-0.0405073	0.1002	0.138961	7	12500922	AC005281.1	0.225813	0.0334435	SNHL	7	12540548	0.0222	1.84e-06	11759	FGF23	0.00159021	22.7523	0.1002	14,735 European ancestry individuals
rs3811621	C	G	C	G	0.1163	0.0142744	0.2897	0.29499	2	189581815	SLC40A1	0.570427	0.0251565	SNHL	2	190446541	0.0131	6.82e-19	14286	FGF23	0.00548639	78.8054	0.2897	14,735 European ancestry individuals
rs6127099	A	T	A	T	0.0907	0.0388085	0.706	0.730696	20	54114863	CYP24A1	0.135422	0.0259926	SNHL	20	52731402	0.0134	1.3e-11	14287	FGF23	0.00319649	45.8083	0.294	14,735 European ancestry individuals
rs671205	T	C	T	C	0.0708	0.0348315	0.7502	0.718771	1	147051160	NBPF12	0.173195	0.0255737	SNHL	1	146522722	0.0136	1.93e-07	14287	FGF23	0.00189332	27.0974	0.2498	14,735 European ancestry individuals
rs6753743	T	G	T	G	0.0941	-0.0418207	0.8733	0.902869	2	121205371	TFCP2L1	0.280203	0.0387278	SNHL	2	121962947	0.0185	3.65e-07	14287	FGF23	0.00180763	25.8687	0.1267	14,735 European ancestry individuals
rs794007	T	C	T	C	0.0685	0.0186113	0.2406	0.2154	4	40140915	N4BP2	0.50841	0.0281429	SNHL	4	40142535	0.0144	1.97e-06	12844	FGF23	0.00158135	22.6254	0.2406	14,735 European ancestry individuals
rs7955866	A	G	A	G	-0.0959	-0.0274589	0.1141	0.115934	12	4370383	FGF23	0.446777	0.0360922	SNHL	12	4479549	0.0178	7.14e-08	14719	FGF23	0.00202756	29.0226	0.1141	14,735 European ancestry individuals
rs111850948	A	G	A	G	-0.0843	-2.11949e-06	0.1348	0.105421	7	25700522	NFE2L3	0.999955	0.0373645	SNHL	7	25740142	0.0181	3.2e-06	14286	IL-10RB	0.00168655	21.6885	0.1348	14,734 European ancestry individuals
rs112798338	T	C	T	C	0.1926	0.0129525	0.026	0.0272763	1	228246071	OBSCN	0.855575	0.0711636	SNHL	1	228433772	0.0411	2.78e-06	14286	IL-10RB	0.00170735	21.9564	0.026	14,734 European ancestry individuals
rs114288486	T	C	T	C	0.1449	0.0642199	0.0363	0.0182988	1	212623566	FAM71A	0.457148	0.0863692	SNHL	1	212796908	0.0311	3.17e-06	14730	IL-10RB	0.00168779	21.7044	0.0363	14,734 European ancestry individuals
rs1153572	T	C	T	C	-0.0548	0.0185243	0.5866	0.565302	3	4234119	SUMF1	0.423834	0.0231615	SNHL	3	4275803	0.0119	4.12e-06	14286	IL-10RB	0.00164887	21.2031	0.4134	14,734 European ancestry individuals
rs116315732	T	C	T	C	0.1988	0.0894393	0.0212	0.0281082	2	175765923	KIAA1715	0.201016	0.0699476	SNHL	2	176630651	0.0402	7.6e-07	14734	IL-10RB	0.00190103	24.4519	0.0212	14,734 European ancestry individuals
rs142421172	A	G	A	G	0.208	0.054456	0.0438	0.0659335	1	179712952	TDRD5	0.248148	0.0471537	SNHL	1	179682087	0.031	1.95e-11	12840	IL-10RB	0.00349396	45.0128	0.0438	14,734 European ancestry individuals
rs149156511	A	G	A	G	0.2066	0.0469699	0.0323	0.0254317	20	40809273	MAFB	0.528819	0.0745777	SNHL	20	39437913	0.0444	3.27e-06	14286	IL-10RB	0.00168344	21.6485	0.0323	14,734 European ancestry individuals
rs1605333	C	G	C	G	-0.0601	0.0383966	0.6484	0.620466	12	57994449	ATP23	0.104495	0.0236514	SNHL	12	58388232	0.0124	1.25e-06	13237	IL-10RB	0.00182619	23.4876	0.3516	14,734 European ancestry individuals
rs192325200	A	G	A	G	-0.2327	0.105804	0.9827	0.990392	10	69717422	C10orf35	0.375386	0.11936	SNHL	10	71477178	0.0505	4.07e-06	13867	IL-10RB	0.00165093	21.2296	0.0173	14,734 European ancestry individuals
rs34361138	A	G	A	G	0.0532	0.0450266	0.5488	0.473858	6	41206420	TREML2	0.051837	0.0231561	SNHL	6	41174158	0.0113	2.5e-06	14732	IL-10RB	0.00172327	22.1615	0.4512	14,734 European ancestry individuals
rs55780441	T	C	T	C	0.1783	-0.0177247	0.9674	0.920546	16	13115226	SHISA9	0.679305	0.0428743	SNHL	16	13209083	0.0348	3e-07	14734	IL-10RB	0.00204029	26.2468	0.0326	14,734 European ancestry individuals
rs6517157	T	C	T	C	0.1509	-0.0191026	0.9258	0.948633	21	33262503	AP000295.9,IFNAR2	0.715634	0.0524363	SNHL	21	34634808	0.0251	1.83e-09	14286	IL-10RB	0.00280702	36.1379	0.0742	14,734 European ancestry individuals
rs6584485	T	C	T	C	0.0743	-0.0283031	0.8362	0.928199	10	102177487	NOLC1	0.524515	0.0444736	SNHL	10	103937244	0.0161	3.93e-06	14286	IL-10RB	0.00165593	21.294	0.1638	14,734 European ancestry individuals
rs75710908	A	G	A	G	0.1586	-0.0892774	0.9665	0.953614	21	33137778	OLIG1	0.106159	0.0552561	SNHL	21	34510084	0.0341	3.3e-06	14708	IL-10RB	0.00168191	21.6287	0.0335	14,734 European ancestry individuals
rs7574167	A	G	A	G	0.0637	-0.0127217	0.2684	0.261624	2	42923784	HAAO	0.626765	0.026161	SNHL	2	43150924	0.0135	2.38e-06	12832	IL-10RB	0.00173099	22.2609	0.2684	14,734 European ancestry individuals
rs7855466	T	C	T	C	0.0861	0.0196917	0.1723	0.230754	9	133245916	ABO	0.471723	0.0273617	SNHL	9	136121303	0.0169	3.49e-07	11783	IL-10RB	0.00201739	25.9517	0.1723	14,734 European ancestry individuals
rs8178484	T	C	T	C	-0.426	0.000449429	0.5452	0.525835	21	33278948	AP000295.9,IL10RB	0.984456	0.0230685	SNHL	21	34651253	0.0117	1e-200	14286	IL-10RB	0.0935856	1325.5	0.4548	14,734 European ancestry individuals
rs9685374	A	G	A	G	-0.0618	0.0177469	0.2721	0.299419	4	118830106	SEC24D	0.479165	0.0250787	SNHL	4	119751261	0.0134	3.99e-06	14286	IL-10RB	0.0016538	21.2667	0.2721	14,734 European ancestry individuals
rs112062276	T	G	T	G	0.1203	0.0462074	0.0601	0.0863735	6	133839360	TCF21	0.259299	0.0409622	SNHL	6	134160498	0.0249	1.36e-06	14733	MMP-10	0.00158181	23.3385	0.0601	14,744 European ancestry individuals
rs11225354	T	C	T	C	0.2957	-0.0282388	0.879	0.880995	11	102639315	MMP20	0.427074	0.0355559	SNHL	11	102510046	0.0181	5.38e-60	14296	MMP-10	0.0177933	266.862	0.121	14,744 European ancestry individuals
rs112327130	C	G	C	G	-0.2862	-0.0449635	0.0153	0.00452265	8	77041425	PEX2	0.792146	0.170623	SNHL	8	77953661	0.0608	2.51e-06	12456	MMP-10	0.00150172	22.1551	0.0153	14,744 European ancestry individuals
rs113958571	A	G	A	G	-0.2315	0.3312	0.0188	0.00477011	20	20731052	RALGAPA2	0.0507984	0.16957	SNHL	20	20711695	0.0503	4.18e-06	14296	MMP-10	0.00143566	21.1791	0.0188	14,744 European ancestry individuals
rs12567824	A	C	A	C	0.07	0.0230021	0.822	0.830508	1	160020232	KCNJ10	0.453131	0.0306611	SNHL	1	159990022	0.0153	4.76e-06	14296	MMP-10	0.00141875	20.9293	0.178	14,744 European ancestry individuals
rs1356799	T	G	T	G	-0.069	0.0263757	0.7974	0.782227	2	139810097	LRP1B	0.345737	0.0279733	SNHL	2	140567666	0.015	4.22e-06	13869	MMP-10	0.00143417	21.1571	0.2026	14,744 European ancestry individuals
rs142915220	A	G	A	G	-0.3256	0.073544	0.9794	0.993058	11	103011223	DCUN1D5	0.597649	0.139345	SNHL	11	102881952	0.0494	4.37e-11	13809	MMP-10	0.00293998	43.4366	0.0206	14,744 European ancestry individuals
rs17099622	A	G	A	G	-0.2064	-0.0568869	0.9296	0.921829	11	102829621	MMP3	0.187081	0.0431202	SNHL	11	102700352	0.0233	8.12e-19	14296	MMP-10	0.00529797	78.4601	0.0704	14,744 European ancestry individuals
rs17860955	T	C	T	C	1.1371	0.00025143	0.983	0.99585	11	102778751	MMP10	0.998832	0.171773	SNHL	11	102649482	0.047	2.6e-129	14256	MMP-10	0.0382112	585.252	0.017	14,744 European ancestry individuals
rs2584662	A	C	A	C	-0.0597	-0.0532441	0.585	0.586856	17	49393125	PHB	0.0226793	0.023365	SNHL	17	47470487	0.0122	9.91e-07	14296	MMP-10	0.00162268	23.9425	0.415	14,744 European ancestry individuals
rs3742926	T	C	T	C	-0.0912	-0.0229537	0.0978	0.130009	14	32545663	AKAP6	0.500665	0.034084	SNHL	14	33014869	0.0196	3.27e-06	14744	MMP-10	0.0014674	21.648	0.0978	14,744 European ancestry individuals
rs55804377	A	G	A	G	-0.2185	-0.0100417	0.0185	0.046771	10	1017952	GTPBP4	0.853633	0.0544311	SNHL	10	1063892	0.0469	3.18e-06	14741	MMP-10	0.00147105	21.7019	0.0185	14,744 European ancestry individuals
rs72699188	C	G	C	G	-0.0931	-0.0311689	0.8507	0.852349	9	6176871	IL33	0.33523	0.0323452	SNHL	9	6176871	0.0166	2.04e-08	14744	MMP-10	0.00213042	31.4503	0.1493	14,744 European ancestry individuals
rs7966257	C	G	C	G	-0.0819	-0.0491611	0.1335	0.121637	12	110813633	CCDC63	0.161154	0.035085	SNHL	12	111251437	0.0178	4.2e-06	14295	MMP-10	0.00143487	21.1675	0.1335	14,744 European ancestry individuals
rs112168535	T	C	T	C	-0.1553	0.00191327	0.9555	0.961206	16	4654768	MGRN1	0.974189	0.0591327	SNHL	16	4704769	0.0316	8.9e-07	13670	MCP-2	0.00176374	24.1493	0.0445	14,736 European ancestry individuals
rs11652256	A	G	A	G	-0.9051	-0.0611958	0.0323	0.0301413	17	34305359	CCL8	0.359543	0.0667904	SNHL	17	32632378	0.0354	3.48e-144	14736	MCP-2	0.0456385	653.617	0.0323	14,736 European ancestry individuals
rs12075	A	G	A	G	-0.0973	0.013313	0.5553	0.532163	1	159205564	ACKR1	0.563359	0.0230385	SNHL	1	159175354	0.0116	4.95e-17	14733	MCP-2	0.00512049	70.3471	0.4447	14,736 European ancestry individuals
rs12523126	A	T	A	T	0.1121	0.0166377	0.0746	0.0655713	5	166222350	TENM2	0.721993	0.0467619	SNHL	5	165649355	0.0232	1.35e-06	14288	MCP-2	0.001705	23.3438	0.0746	14,736 European ancestry individuals
rs138884871	T	C	T	C	0.2198	-0.181742	0.0188	0.0161282	3	47029967	SETD2	0.0472476	0.0916005	SNHL	3	47071457	0.0473	3.37e-06	13672	MCP-2	0.00157717	21.5908	0.0188	14,736 European ancestry individuals
rs144101664	T	C	T	C	-0.3694	-0.114054	0.014	0.0132307	17	34447366	CCL1	0.253875	0.0999609	SNHL	17	32774385	0.0547	1.45e-11	14288	MCP-2	0.0033251	45.599	0.014	14,736 European ancestry individuals
rs144618566	T	C	T	C	0.5171	0.0753669	0.0169	0.00367137	17	34325288	CCL8	0.691699	0.190056	SNHL	17	32652307	0.0538	7.15e-22	13801	MCP-2	0.0067126	92.3679	0.0169	14,736 European ancestry individuals
rs145516279	A	G	A	G	0.2225	0.0570595	0.979	0.982159	5	147972352	SPINK5	0.509619	0.0865285	SNHL	5	147351915	0.048	3.56e-06	14288	MCP-2	0.00156938	21.4839	0.021	14,736 European ancestry individuals
rs16969443	T	C	T	C	-0.4966	0.0810011	0.9763	0.95111	17	34306244	CCL8	0.132868	0.053897	SNHL	17	32633263	0.0757	5.38e-11	10826	MCP-2	0.00313825	43.0287	0.0237	14,736 European ancestry individuals
rs181726805	A	G	A	G	-0.2479	-0.0563649	0.9838	0.972532	9	92895704	ZNF484	0.420764	0.0700102	SNHL	9	95657986	0.0536	3.75e-06	14736	MCP-2	0.00156234	21.3875	0.0162	14,736 European ancestry individuals
rs1821142	T	C	T	C	0.4013	-0.259438	0.0184	0.009344	17	34322969	CCL8	0.0286266	0.118541	SNHL	17	32649988	0.0478	4.64e-17	13422	MCP-2	0.00512956	70.4724	0.0184	14,736 European ancestry individuals
rs188234686	C	G	C	G	-0.3591	-0.0187038	0.981	0.980343	17	34298229	CCL11	0.821796	0.0830408	SNHL	17	32625248	0.0509	1.73e-12	12847	MCP-2	0.00362784	49.7659	0.019	14,736 European ancestry individuals
rs34202026	A	T	A	T	0.6652	-0.00709102	0.9715	0.969282	17	34320338	CCL8	0.914923	0.066376	SNHL	17	32647357	0.0371	6.89e-72	14719	MCP-2	0.022977	321.435	0.0285	14,736 European ancestry individuals
rs35904471	T	C	T	C	0.0761	-0.0176823	0.2662	0.328794	17	78948620	LGALS3BP	0.474463	0.0247222	SNHL	17	76944702	0.0165	3.99e-06	11337	MCP-2	0.00155367	21.2685	0.2662	14,736 European ancestry individuals
rs407595	A	C	A	C	0.0697	0.0386025	0.2073	0.239582	5	125763834	GRAMD3	0.15066	0.0268594	SNHL	5	125099527	0.0147	2.12e-06	14287	MCP-2	0.00164191	22.4785	0.2073	14,736 European ancestry individuals
rs4722985	T	C	T	C	-0.0626	-0.0173432	0.709	0.788025	7	30432475	NOD1	0.539753	0.0282837	SNHL	7	30472091	0.0133	2.52e-06	14288	MCP-2	0.00161798	22.1504	0.291	14,736 European ancestry individuals
rs6685547	A	G	A	G	0.1462	0.108371	0.0505	0.0315573	1	224694422	CNIH3	0.0979941	0.0654945	SNHL	1	224882124	0.0289	4.22e-07	13239	MCP-2	0.00186861	25.588	0.0505	14,736 European ancestry individuals
rs72825048	A	G	A	G	-0.812	0.0185823	0.0508	0.0497307	17	34244211	CCL2	0.724146	0.0526525	SNHL	17	32571230	0.0268	1e-200	14734	MCP-2	0.0629284	917.865	0.0508	14,736 European ancestry individuals
rs74350159	A	G	A	G	0.2798	-0.0701471	0.012	0.00938985	21	35369599	RUNX1	0.552072	0.117962	SNHL	21	36741897	0.0608	4.19e-06	13801	MCP-2	0.00154685	21.1751	0.012	14,736 European ancestry individuals
rs75573205	C	G	C	G	0.1906	-0.0334233	0.976	0.961799	11	101553551	TRPC6	0.581524	0.0606419	SNHL	11	101424282	0.0408	2.99e-06	14725	MCP-2	0.00159391	21.8204	0.024	14,736 European ancestry individuals
rs75580960	T	C	T	C	-0.0904	-0.0152876	0.8703	0.853198	19	2151762	AP3D1	0.639655	0.032653	SNHL	19	2151761	0.0188	1.52e-06	13224	MCP-2	0.00168857	23.1184	0.1297	14,736 European ancestry individuals
rs76263310	A	G	A	G	0.296	-0.0615843	0.0187	0.0215944	17	34318110	CCL8	0.436381	0.0791248	SNHL	17	32645129	0.0455	7.74e-11	14727	MCP-2	0.00308638	42.3153	0.0187	14,736 European ancestry individuals
rs78743764	A	C	A	C	-0.2226	0.0653745	0.019	0.0173423	1	3385398	PRDM16	0.458569	0.0882003	SNHL	1	3301962	0.048	3.53e-06	13656	MCP-2	0.00157078	21.5033	0.019	14,736 European ancestry individuals
rs79567569	A	C	A	C	-0.3284	-0.153047	0.9877	0.99671	6	166642770	RPS6KA2	0.44598	0.200814	SNHL	6	167056258	0.0669	9.16e-07	13386	MCP-2	0.00175963	24.093	0.0123	14,736 European ancestry individuals
rs80131163	A	G	A	G	0.1962	0.0611487	0.9686	0.940573	18	34097406	NOL4	0.211353	0.0489246	SNHL	18	31677370	0.0399	8.77e-07	14730	MCP-2	0.0017657	24.1762	0.0314	14,736 European ancestry individuals
rs80219280	T	G	T	G	-0.904	0.0794947	0.0365	0.020405	17	34283515	CCL11	0.322765	0.0803957	SNHL	17	32610534	0.0322	2e-173	14736	MCP-2	0.0545144	788.064	0.0365	14,736 European ancestry individuals
rs948962	A	C	A	C	0.0544	-0.00160133	0.4764	0.558306	11	77208433	MYO7A	0.944938	0.0231861	SNHL	11	76919478	0.0119	4.84e-06	14736	MCP-2	0.00152641	20.8949	0.4764	14,736 European ancestry individuals
rs9889517	A	G	A	G	0.0609	-0.0239538	0.4783	0.404786	17	4800880	RP11-81A22.5	0.309527	0.0235716	SNHL	17	4704175	0.0121	4.83e-07	14288	MCP-2	0.00184966	25.328	0.4783	14,736 European ancestry individuals
rs112206094	A	T	A	T	-0.0934	-0.0263742	0.1258	0.126093	9	23277992	ELAVL2	0.445425	0.0345635	SNHL	9	23277990	0.0201	3.37e-06	11792	TSLP	0.00189964	21.5886	0.1258	11,793 European ancestry individuals
rs117095006	A	G	A	G	-0.1569	0.0193757	0.0499	0.0317594	10	34107042	PARD3	0.766796	0.0653328	SNHL	10	34395970	0.0338	3.45e-06	11345	TSLP	0.00189576	21.5445	0.0499	11,793 European ancestry individuals
rs12448125	T	G	T	G	0.1784	-0.021078	0.0353	0.0412121	16	8712090	ABAT	0.71389	0.0574901	SNHL	16	8805947	0.0367	1.17e-06	11792	TSLP	0.0020785	23.6255	0.0353	11,793 European ancestry individuals
rs12472785	C	G	C	G	-0.074	-0.0651411	0.758	0.68878	2	2623194	MYT1L	0.00785706	0.0245061	SNHL	2	2626966	0.0153	1.32e-06	11792	TSLP	0.0020577	23.3886	0.242	11,793 European ancestry individuals
rs140886020	A	G	A	G	0.1619	0.100975	0.0381	0.0313513	15	79622687	KIAA1024	0.129022	0.06652	SNHL	15	79915029	0.0351	3.98e-06	11786	TSLP	0.00187181	21.2717	0.0381	11,793 European ancestry individuals
rs145111430	A	G	A	G	0.2674	-0.183729	0.9812	0.992544	11	122075502	BLID	0.167811	0.133208	SNHL	11	121946210	0.0575	3.31e-06	11345	TSLP	0.00190264	21.6227	0.0188	11,793 European ancestry individuals
rs185922111	A	G	A	G	0.3618	-0.0807593	0.9877	0.992331	20	39330990	DHX35	0.54834	0.134543	SNHL	20	37959633	0.0747	1.28e-06	10858	TSLP	0.00206345	23.4541	0.0123	11,793 European ancestry individuals
rs190906347	A	C	A	C	0.3219	0.0697629	0.0132	0.0040137	15	59917016	FOXB1	0.694882	0.177859	SNHL	15	60209215	0.066	1.08e-06	10858	TSLP	0.00209238	23.7836	0.0132	11,793 European ancestry individuals
rs4724126	T	G	T	G	0.0846	-0.00666576	0.2624	0.30218	7	42690459	C7orf25	0.790133	0.0250462	SNHL	7	42730058	0.0152	2.61e-08	11344	TSLP	0.00272311	30.9726	0.2624	11,793 European ancestry individuals
rs72652144	A	G	A	G	0.1629	0.0199022	0.9535	0.938632	8	68901733	C8orf34	0.677835	0.0479085	SNHL	8	69813968	0.0345	2.34e-06	11782	TSLP	0.00196131	22.2909	0.0465	11,793 European ancestry individuals
rs72811179	T	C	T	C	-0.2956	-0.046475	0.0141	0.0171129	10	106966668	SORCS1	0.606055	0.0901181	SNHL	10	108726426	0.063	2.7e-06	11345	TSLP	0.00193678	22.0116	0.0141	11,793 European ancestry individuals
rs7406537	A	G	A	G	-0.0643	0.0306953	0.4553	0.434001	17	82961511	B3GNTL1	0.185845	0.0232018	SNHL	17	80919387	0.0139	3.73e-06	11149	TSLP	0.00188265	21.3952	0.4553	11,793 European ancestry individuals
rs75129390	A	T	A	T	0.0743	0.0196562	0.632	0.678264	7	149149683	ZNF398	0.424377	0.0246056	SNHL	7	148846775	0.0158	2.57e-06	8817	TSLP	0.00194542	22.1099	0.368	11,793 European ancestry individuals
rs7550374	C	G	C	G	-0.0928	0.0131255	0.8143	0.839854	1	240680647	GREM2	0.681238	0.0319529	SNHL	1	240843947	0.0187	6.96e-07	11345	TSLP	0.00216604	24.6227	0.1857	11,793 European ancestry individuals
rs11230553	T	C	T	C	-0.5066	0.0172677	0.2477	0.194422	11	60993058	CD6	0.553968	0.0291771	SNHL	11	60760530	0.0132	1e-200	14287	CD6	0.0934605	1472.73	0.2477	14,735 European ancestry individuals
rs12074680	A	G	A	G	-0.1855	-0.131285	0.0301	0.022941	1	194330462	CDC73	0.0886033	0.077099	SNHL	1	194299592	0.0392	2.22e-06	12404	CD6	0.00156493	22.39	0.0301	14,735 European ancestry individuals
rs12288280	T	G	T	G	-0.3548	0.0707355	0.0794	0.0498238	11	60988884	CD6	0.184235	0.0532716	SNHL	11	60756356	0.0213	2.68e-62	14720	CD6	0.0190508	277.426	0.0794	14,735 European ancestry individuals
rs143374617	T	C	T	C	0.1766	-0.0462009	0.0397	0.0370976	1	4267464	C1orf174	0.446062	0.0606313	SNHL	1	4327524	0.0329	7.97e-08	14733	CD6	0.00201267	28.809	0.0397	14,735 European ancestry individuals
rs35086654	T	C	T	C	-0.2416	-0.232163	0.017	0.00351738	2	172603027	PDK1	0.248265	0.201081	SNHL	2	173467755	0.0517	2.97e-06	13800	CD6	0.00152619	21.8349	0.017	14,735 European ancestry individuals
rs35634144	C	G	C	G	0.1752	-0.0880289	0.9711	0.990855	22	37242181	RAC2	0.457301	0.11843	SNHL	22	37638221	0.0376	3.17e-06	14237	CD6	0.00151737	21.7086	0.0289	14,735 European ancestry individuals
rs414633	C	G	C	G	0.0656	-0.0144233	0.7298	0.735307	11	61985114	FTH1	0.580183	0.0260764	SNHL	11	61752586	0.0134	9.8e-07	14286	CD6	0.00167467	23.9628	0.2702	14,735 European ancestry individuals
rs4939458	A	G	A	G	-0.0647	-0.0226479	0.6131	0.629369	11	60797331	MS4A10	0.339743	0.0237232	SNHL	11	60564804	0.0128	4.31e-07	12791	CD6	0.00178514	25.5463	0.3869	14,735 European ancestry individuals
rs534268736	T	C	T	C	0.2909	-0.0999018	0.0166	0.00556826	11	134412398	B3GAT1	0.516312	0.153922	SNHL	11	134282292	0.0584	6.32e-07	11760	CD6	0.00173367	24.8085	0.0166	14,735 European ancestry individuals
rs574143589	T	C	T	C	-0.3481	-0.0946552	0.9886	0.981421	7	115950023	TFEC	0.274597	0.0866379	SNHL	7	115590077	0.0733	2.04e-06	11273	CD6	0.00157606	22.5496	0.0114	14,735 European ancestry individuals
rs597808	A	G	A	G	0.116	0.0110102	0.4779	0.413373	12	111535554	ATXN2	0.636309	0.0232839	SNHL	12	111973358	0.0134	4.86e-18	11335	CD6	0.00521787	74.9282	0.4779	14,735 European ancestry individuals
rs60988380	T	C	T	C	0.0955	0.0400793	0.1058	0.109825	9	33117956	B4GALT1	0.275535	0.0367563	SNHL	9	33117954	0.0193	7.49e-07	14735	CD6	0.00171083	24.4811	0.1058	14,735 European ancestry individuals
rs72969761	A	T	A	T	-0.1796	-0.014239	0.97	0.94621	2	227073760	COL4A4	0.780049	0.0509893	SNHL	2	227938476	0.0376	1.78e-06	14710	CD6	0.00159442	22.8127	0.03	14,735 European ancestry individuals
rs74886615	A	T	A	T	0.0688	-0.029819	0.6149	0.655248	4	82178448	RASGEF1B	0.217574	0.024184	SNHL	4	83099601	0.0129	9.64e-08	12404	CD6	0.00198698	28.4405	0.3851	14,735 European ancestry individuals
rs8051133	A	G	A	G	-0.1079	0.0490512	0.0691	0.0462153	16	86452431	FOXF1	0.376074	0.0554156	SNHL	16	86486037	0.0236	4.83e-06	14729	CD6	0.00146098	20.9006	0.0691	14,735 European ancestry individuals
rs841332	A	G	A	G	-0.0721	0.0403248	0.8286	0.804532	1	94705904	SLC44A3	0.163746	0.0289569	SNHL	1	95171460	0.0154	2.84e-06	14727	CD6	0.00153187	21.9164	0.1714	14,735 European ancestry individuals
rs9691968	A	C	A	C	0.0646	-0.00705767	0.2505	0.214923	7	153938295	DPP6	0.800853	0.0279795	SNHL	7	153635380	0.0134	1.43e-06	14735	CD6	0.00162408	23.2378	0.2505	14,735 European ancestry individuals
rs112317147	T	C	T	C	-0.1441	-0.0663308	0.0534	0.0948839	2	119025580	MARCO	0.0936807	0.0395699	SNHL	2	119783156	0.0309	3.11e-06	11344	TNF-B	0.00191343	21.7437	0.0534	11,792 European ancestry individuals
rs113244922	T	C	T	C	0.2324	0.0202761	0.0237	0.0100466	4	35495386	ARAP2	0.859655	0.114675	SNHL	4	35497008	0.0499	3.2e-06	10470	TNF-B	0.00190843	21.6868	0.0237	11,792 European ancestry individuals
rs114250919	T	C	T	C	0.2469	0.0405619	0.9743	0.992193	5	21093619	CDH18	0.755344	0.130173	SNHL	5	21093728	0.049	4.69e-07	11305	TNF-B	0.00223312	25.3848	0.0257	11,792 European ancestry individuals
rs12743015	C	G	C	G	-0.1918	0.0214818	0.029	0.0137961	1	109714309	GSTM5	0.829361	0.099674	SNHL	1	110256931	0.0403	1.94e-06	11784	TNF-B	0.00199276	22.647	0.029	11,792 European ancestry individuals
rs12883833	A	G	A	G	-0.1252	-0.0251159	0.0934	0.116386	14	34411453	EGLN3	0.483719	0.0358627	SNHL	14	34880659	0.0259	1.34e-06	9259	TNF-B	0.00205565	23.3632	0.0934	11,792 European ancestry individuals
rs138471526	T	C	T	C	-0.3418	-0.0315839	0.0137	0.00240012	11	72955018	FCHSD2	0.89271	0.234171	SNHL	11	72666063	0.0735	3.31e-06	9983	TNF-B	0.00190273	21.6219	0.0137	11,792 European ancestry individuals
rs139511528	A	G	A	G	-0.2485	0.0528479	0.0294	0.00522801	12	6320277	PLEKHG6	0.750952	0.166511	SNHL	12	6429443	0.0521	1.85e-06	10280	TNF-B	0.00200143	22.7458	0.0294	11,792 European ancestry individuals
rs143019966	T	C	T	C	0.2122	-0.0417244	0.9751	0.992313	13	47082241	HTR2A	0.749575	0.130716	SNHL	13	47656376	0.0451	2.54e-06	10913	TNF-B	0.00194771	22.1341	0.0249	11,792 European ancestry individuals
rs147423408	A	G	A	G	0.1732	-0.0187693	0.0415	0.065604	12	51738740	SCN8A	0.68739	0.0466435	SNHL	12	52132524	0.035	7.48e-07	11344	TNF-B	0.00215406	24.484	0.0415	11,792 European ancestry individuals
rs16852556	T	C	T	C	0.1514	0.181119	0.0511	0.0197024	2	214710698	BARD1	0.0288012	0.0828469	SNHL	2	215575422	0.0317	1.79e-06	11344	TNF-B	0.00200676	22.8064	0.0511	11,792 European ancestry individuals
rs192303297	T	C	T	C	-0.3872	-0.173736	0.0118	0.00127468	3	141916098	ATP1B3	0.585561	0.318618	SNHL	3	141634940	0.0842	4.25e-06	7843	TNF-B	0.00186068	21.1432	0.0118	11,792 European ancestry individuals
rs2074475	T	C	T	C	0.2308	-0.142389	0.9618	0.948273	6	30170113	TRIM15	0.004671	0.0503339	SNHL	6	30137890	0.0421	4.2e-08	11792	TNF-B	0.00264236	30.0491	0.0382	11,792 European ancestry individuals
rs2364485	A	C	A	C	0.1759	0.0108503	0.1645	0.195361	12	6405797	LTBR	0.712896	0.0294868	SNHL	12	6514963	0.0189	1.32e-20	11344	TNF-B	0.00757772	86.6027	0.1645	11,792 European ancestry individuals
rs2523882	T	C	T	C	-0.1991	-0.059243	0.2883	0.362498	6	31074440	C6orf15	0.0129554	0.0238403	SNHL	6	31042217	0.0144	1.77e-43	11792	TNF-B	0.0165727	191.135	0.2883	11,792 European ancestry individuals
rs28700215	T	C	T	C	-0.0626	-0.0175871	0.5824	0.533067	15	99524562	MEF2A	0.444832	0.023018	SNHL	15	100064767	0.0136	4.17e-06	11344	TNF-B	0.00186421	21.1833	0.4176	11,792 European ancestry individuals
rs2904602	A	G	A	G	-0.625	-0.0445088	0.1165	0.144793	6	31484070	MICB	0.172826	0.0326507	SNHL	6	31451847	0.0196	1e-200	11791	TNF-B	0.0822622	1016.65	0.1165	11,792 European ancestry individuals
rs537860389	C	G	C	G	-0.229	0.0377173	0.9731	0.928108	13	23140295	SGCG	0.398414	0.0446645	SNHL	13	23714434	0.0491	3.1e-06	9240	TNF-B	0.00191386	21.7486	0.0269	11,792 European ancestry individuals
rs55914821	A	G	A	G	0.0748	0.00761702	0.7583	0.670825	17	67268092	HELZ	0.755398	0.0244504	SNHL	17	65264208	0.0159	2.55e-06	11344	TNF-B	0.00194714	22.1275	0.2417	11,792 European ancestry individuals
rs72854560	C	G	C	G	-0.2968	-0.112111	0.0156	0.00958078	6	28436686	ZSCAN23	0.344172	0.118517	SNHL	6	28404463	0.0602	8.21e-07	11344	TNF-B	0.00213815	24.3029	0.0156	11,792 European ancestry individuals
rs74363807	T	C	T	C	0.2496	-0.0908063	0.0218	0.0107827	7	46526638	IGFBP3	0.417732	0.112057	SNHL	7	46566236	0.0532	2.71e-06	11344	TNF-B	0.00193668	22.0084	0.0218	11,792 European ancestry individuals
rs7583622	A	G	A	G	0.0748	-0.0411229	0.2098	0.231586	2	53704053	ASB3,GPR75-ASB3	0.131552	0.0272696	SNHL	2	53931190	0.0161	3.38e-06	11769	TNF-B	0.00189915	21.5812	0.2098	11,792 European ancestry individuals
rs76913603	A	G	A	G	-0.1741	0.0142935	0.967	0.981346	5	168382086	WWC1	0.867776	0.085855	SNHL	5	167809091	0.0379	4.36e-06	11782	TNF-B	0.00185672	21.0981	0.033	11,792 European ancestry individuals
rs77897196	T	C	T	C	-0.1917	-0.0572472	0.9711	0.978615	1	62994090	ATG4C	0.478279	0.0807351	SNHL	1	63459761	0.041	2.93e-06	11792	TNF-B	0.00192342	21.8575	0.0289	11,792 European ancestry individuals
rs9267798	C	G	C	G	-0.1199	-0.0910271	0.0834	0.0687211	6	32077057	TNXB	0.0438975	0.0451733	SNHL	6	32044834	0.0238	4.71e-07	11792	TNF-B	0.00223227	25.3751	0.0834	11,792 European ancestry individuals
rs11242125	A	C	A	C	-0.0761	-0.0325615	0.7246	0.566822	5	132690213	KIF3A	0.160744	0.0232156	SNHL	5	132025905	0.0166	4.55e-06	9453	TGF-A	0.00152081	21.0131	0.2754	14,733 European ancestry individuals
rs12270510	T	C	T	C	0.0959	0.0405705	0.1107	0.114044	11	119635308	NECTIN1	0.259004	0.0359429	SNHL	11	119506018	0.019	4.48e-07	14731	TGF-A	0.00184295	25.4722	0.1107	14,733 European ancestry individuals
rs149146289	A	G	A	G	0.2856	-0.08395	0.9866	0.981334	19	58346517	A1BG	0.328933	0.085991	SNHL	19	58857883	0.0569	5.19e-07	14285	TGF-A	0.00182257	25.19	0.0134	14,733 European ancestry individuals
rs1963491	C	G	C	G	0.1081	-0.0389808	0.905	0.899449	8	2796617	CSMD1	0.307799	0.038222	SNHL	8	2654153	0.023	2.6e-06	11334	TGF-A	0.0015984	22.0868	0.095	14,733 European ancestry individuals
rs34007466	A	G	A	G	-0.2684	-0.0798373	0.0153	0.00813852	4	16163413	TAPT1	0.535935	0.128984	SNHL	4	16165036	0.05	7.96e-08	14733	TGF-A	0.00208402	28.8112	0.0153	14,733 European ancestry individuals
rs34630685	C	G	C	G	0.1678	-0.0810744	0.9681	0.970872	8	13867299	SGCZ	0.234056	0.0681311	SNHL	8	13724808	0.0361	3.35e-06	14285	TGF-A	0.00156341	21.6026	0.0319	14,733 European ancestry individuals
rs3859189	A	G	A	G	0.0655	-0.00975201	0.5369	0.558404	17	39980780	PSMD3	0.67338	0.0231356	SNHL	17	38137033	0.0116	1.64e-08	14726	TGF-A	0.00230541	31.8789	0.4631	14,733 European ancestry individuals
rs4934441	A	G	A	G	-0.095	-0.010329	0.1322	0.188058	10	89077068	FAS	0.725301	0.0293953	SNHL	10	90836825	0.0198	1.6e-06	11780	TGF-A	0.00166562	23.0173	0.1322	14,733 European ancestry individuals
rs653178	T	C	T	C	-0.0708	-0.0117311	0.5228	0.585352	12	111569952	ATXN2	0.614066	0.0232633	SNHL	12	112007756	0.0131	6.5e-08	11782	TGF-A	0.00211246	29.2053	0.4772	14,733 European ancestry individuals
rs72912115	A	T	A	T	0.137	-0.0228655	0.114	0.105337	2	70547163	TGFA	0.540472	0.0373559	SNHL	2	70774295	0.0184	9.65e-14	14728	TGF-A	0.00400173	55.4297	0.114	14,733 European ancestry individuals
rs74130123	T	C	T	C	-0.2601	0.0910064	0.9817	0.971747	10	29753508	SVIL	0.188825	0.0692557	SNHL	10	30042437	0.0508	3.05e-07	14733	TGF-A	0.00189633	26.2114	0.0183	14,733 European ancestry individuals
rs78464136	A	T	A	T	0.143	0.0950523	0.9552	0.963013	19	15774682	OR10H5	0.118005	0.0608061	SNHL	19	15885492	0.0307	3.19e-06	14285	TGF-A	0.00156999	21.6936	0.0448	14,733 European ancestry individuals
rs78912149	C	G	C	G	-0.2692	0.0203617	0.9835	0.977669	1	166206634	FAM78B	0.796758	0.0790608	SNHL	1	166175871	0.056	1.53e-06	13798	TGF-A	0.00167198	23.1053	0.0165	14,733 European ancestry individuals
rs9262670	T	C	T	C	0.0717	-0.0515779	0.2343	0.279334	6	31067213	MUC22	0.0435261	0.025551	SNHL	6	31034990	0.0146	9.06e-07	12842	TGF-A	0.00174485	24.114	0.2343	14,733 European ancestry individuals
rs11256610	A	G	A	G	0.3005	0.358393	0.0145	0.00142887	10	6080380	RBM17	0.249677	0.311339	SNHL	10	6122343	0.0641	2.76e-06	10850	IL-24	0.0023195	21.9726	0.0145	11,785 European ancestry individuals
rs116790447	T	C	T	C	0.1729	0.0155862	0.0521	0.038988	1	18604828	PAX7	0.795188	0.0600438	SNHL	1	18931322	0.0371	3.16e-06	9453	IL-24	0.00229232	21.7145	0.0521	11,785 European ancestry individuals
rs117613902	A	G	A	G	-0.3	0.00461612	0.9862	0.99632	14	97275462	VRK1	0.980632	0.190151	SNHL	14	97741799	0.0657	4.97e-06	10850	IL-24	0.00220082	20.8459	0.0138	11,785 European ancestry individuals
rs143986178	A	G	A	G	0.2969	0.279901	0.0144	0.00276433	21	24695221	MRPL39	0.194069	0.215535	SNHL	21	26067535	0.0644	4.02e-06	10850	IL-24	0.00224338	21.2499	0.0144	11,785 European ancestry individuals
rs145295031	A	T	A	T	0.3063	-0.0769047	0.014	0.012534	7	9919470	NDUFA4	0.45388	0.102682	SNHL	7	9959098	0.0647	2.2e-06	11287	IL-24	0.00236531	22.4075	0.014	11,785 European ancestry individuals
rs167018	A	G	A	G	0.0657	-0.0335659	0.4443	0.459134	7	155830396	SHH	0.146803	0.0231343	SNHL	7	155623090	0.0136	1.36e-06	11336	IL-24	0.00246271	23.3325	0.4443	11,785 European ancestry individuals
rs2341294	A	G	A	G	-0.1318	0.0149831	0.0716	0.0826863	5	149852745	PPARGC1B	0.718419	0.0415538	SNHL	5	149232308	0.028	2.51e-06	9900	IL-24	0.00233845	22.1525	0.0716	11,785 European ancestry individuals
rs60306270	A	G	A	G	-0.0886	0.00611228	0.1398	0.0866097	16	49541253	ZNF423	0.881734	0.041085	SNHL	16	49575164	0.0191	3.51e-06	11781	IL-24	0.00227114	21.5134	0.1398	11,785 European ancestry individuals
rs73169406	A	G	A	G	0.111	-0.0108994	0.1327	0.104582	22	48265297	FAM19A5	0.772554	0.0377093	SNHL	22	48661109	0.0207	8.22e-08	11337	IL-24	0.00303261	28.7484	0.1327	11,785 European ancestry individuals
rs7401175	A	T	A	T	0.0892	-0.00892868	0.2392	0.164152	14	85557828	FLRT2	0.776962	0.031519	SNHL	14	86024172	0.0195	4.78e-06	7943	IL-24	0.00220867	20.9203	0.2392	11,785 European ancestry individuals
rs112594435	T	C	T	C	0.1531	0.0190431	0.0371	0.0188182	6	134367111	SGK1	0.822442	0.0848604	SNHL	6	134688249	0.0333	4.27e-06	14721	GDNF	0.00193657	21.134	0.0371	14,736 European ancestry individuals
rs11740708	A	G	A	G	-0.3888	-0.0365437	0.0906	0.0762211	5	37867986	GDNF	0.40096	0.0435092	SNHL	5	37868088	0.0198	7.56e-86	14710	GDNF	0.0341845	385.516	0.0906	14,736 European ancestry individuals
rs138691533	A	G	A	G	0.2584	-0.111853	0.0148	0.006303	12	98235676	TMPO	0.43524	0.143354	SNHL	12	98629454	0.0539	1.63e-06	14731	GDNF	0.00210526	22.9788	0.0148	14,736 European ancestry individuals
rs144181640	A	T	A	T	0.3366	-0.00975131	0.9898	0.986278	2	207881609	PLEKHM3	0.923462	0.101498	SNHL	2	208746333	0.0697	1.37e-06	13988	GDNF	0.00213622	23.3176	0.0102	14,736 European ancestry individuals
rs2093446	C	G	C	G	0.0606	-0.0113438	0.3	0.349713	9	5230371	INSL4	0.637432	0.0240697	SNHL	9	5230371	0.0129	2.63e-06	14288	GDNF	0.00202162	22.0641	0.3	14,736 European ancestry individuals
rs2194229	A	T	A	T	-0.1683	0.00951989	0.1296	0.136973	5	37918737	GDNF	0.776324	0.0335073	SNHL	5	37918839	0.0179	5.34e-21	14288	GDNF	0.00804942	88.3858	0.1296	14,736 European ancestry individuals
rs35740453	A	G	A	G	-0.0718	0.0350547	0.7373	0.68438	17	1587488	SLC43A2	0.161553	0.0250414	SNHL	17	1490782	0.0154	3.13e-06	13224	GDNF	0.00199138	21.7334	0.2627	14,736 European ancestry individuals
rs57104839	A	G	A	G	0.0915	0.0325554	0.903	0.931422	13	27573222	LNX2	0.469481	0.045008	SNHL	13	28147359	0.0196	3.04e-06	14736	GDNF	0.00199652	21.7897	0.097	14,736 European ancestry individuals
rs62243355	T	C	T	C	-0.0981	0.0129316	0.0997	0.109467	3	36030560	ARPP21	0.726529	0.0369743	SNHL	3	36072052	0.0196	5.58e-07	14731	GDNF	0.00229425	25.0464	0.0997	14,736 European ancestry individuals
rs77671113	A	C	A	C	-0.1194	0.0499399	0.0859	0.0724391	10	85934651	GRID1	0.256569	0.0440179	SNHL	10	87694408	0.0208	9.45e-09	14725	GDNF	0.00301566	32.946	0.0859	14,736 European ancestry individuals
rs79953230	T	C	T	C	0.1918	0.0527205	0.0254	0.0377789	13	66719542	PCDH9	0.39127	0.0614949	SNHL	13	67293674	0.042	4.96e-06	14719	GDNF	0.00191065	20.8506	0.0254	14,736 European ancestry individuals
rs9303102	T	G	T	G	0.2096	0.269853	0.0231	0.00548625	17	14317973	HS3ST3B1	0.0825144	0.15542	SNHL	17	14221290	0.0453	3.71e-06	12935	GDNF	0.00196131	21.4046	0.0231	14,736 European ancestry individuals
rs112641086	T	C	T	C	-0.1056	-0.0354512	0.0895	0.112674	2	206211398	GPR1	0.329579	0.0363616	SNHL	2	207076122	0.0198	9.64e-08	14731	CCL28	0.00192681	28.4406	0.0895	14,734 European ancestry individuals
rs116782490	A	C	A	C	0.2298	-0.0529722	0.9815	0.996484	5	85629171	COX7C	0.791702	0.200576	SNHL	5	84924989	0.0488	2.49e-06	12633	CCL28	0.00150275	22.1718	0.0185	14,734 European ancestry individuals
rs139902	A	C	A	C	0.0684	0.00232599	0.3659	0.3664	22	38010775	POLR2F	0.922177	0.0238093	SNHL	22	38406782	0.0121	1.58e-08	14285	CCL28	0.00216411	31.9509	0.3659	14,734 European ancestry individuals
rs143400203	T	C	T	C	0.1812	-0.0791962	0.0244	0.0321887	7	115920724	TFEC	0.228581	0.0657763	SNHL	7	115560778	0.0392	3.79e-06	14722	CCL28	0.00144809	21.3641	0.0244	14,734 European ancestry individuals
rs1514964	T	C	T	C	-0.1263	-0.0410358	0.9486	0.959558	1	64370963	CACHD1	0.479313	0.0580086	SNHL	1	64836646	0.0264	1.72e-06	14734	CCL28	0.00155097	22.8844	0.0514	14,734 European ancestry individuals
rs2477954	T	C	T	C	-0.058	-0.0140724	0.6211	0.608382	10	88504383	RNLS	0.551863	0.0236522	SNHL	10	90264140	0.012	1.34e-06	14286	CCL28	0.00158301	23.3579	0.3789	14,734 European ancestry individuals
rs2631360	A	G	A	G	0.0597	0.0186438	0.5481	0.65535	5	132371737	SLC22A5	0.440821	0.0241873	SNHL	5	131707429	0.0128	3.1e-06	11780	CCL28	0.00147424	21.7505	0.4519	14,734 European ancestry individuals
rs2866626	C	G	C	G	-0.0597	-0.0083698	0.6079	0.60418	4	101648052	BANK1	0.722798	0.0235955	SNHL	4	102569209	0.0121	8.06e-07	14285	CCL28	0.00164945	24.3399	0.3921	14,734 European ancestry individuals
rs4866742	T	C	T	C	0.0702	0.0448811	0.4126	0.411418	5	43405357	CCL28	0.05465	0.0233555	SNHL	5	43405459	0.0122	8.71e-09	12829	CCL28	0.00224212	33.1052	0.4126	14,734 European ancestry individuals
rs546951873	A	G	A	G	0.3427	-0.00703628	0.0122	0.0104741	12	55164658	OR9K2	0.950047	0.112314	SNHL	12	55558442	0.0672	3.4e-07	11273	CCL28	0.00176199	26.0034	0.0122	14,734 European ancestry individuals
rs6580980	A	G	A	G	-0.0688	0.0303788	0.4015	0.321075	12	54298277	NFE2	0.218255	0.0246745	SNHL	12	54692061	0.0118	5.53e-09	14285	CCL28	0.00230193	33.9902	0.4015	14,734 European ancestry individuals
rs6671688	T	C	T	C	0.0534	0.00780209	0.5411	0.545774	1	155021789	DCST2	0.735247	0.0230725	SNHL	1	154994265	0.0116	4.16e-06	14286	CCL28	0.00143622	21.1889	0.4589	14,734 European ancestry individuals
rs71363004	C	G	C	G	0.2181	0.177706	0.9802	0.991028	18	76467382	ZNF516	0.145981	0.122229	SNHL	18	74179338	0.0466	2.87e-06	11982	CCL28	0.00148448	21.9018	0.0198	14,734 European ancestry individuals
rs73000929	A	G	A	G	-0.1935	0.0146257	0.0347	0.0300608	11	114082900	ZBTB16	0.831486	0.068731	SNHL	11	113953622	0.0355	5.02e-08	14734	CCL28	0.00201238	29.7061	0.0347	14,734 European ancestry individuals
rs76291845	A	G	A	G	0.2696	0.166562	0.9859	0.985177	2	111131781	BCL2L11	0.0842151	0.0964603	SNHL	2	111889358	0.0542	6.55e-07	14244	CCL28	0.00167645	24.739	0.0141	14,734 European ancestry individuals
rs7661151	T	C	T	C	0.0531	-0.017135	0.6323	0.62706	4	156143924	CTSO	0.470682	0.0237535	SNHL	4	157065076	0.0116	4.7e-06	14730	CCL28	0.00142015	20.9515	0.3677	14,734 European ancestry individuals
rs76669782	A	C	A	C	-0.2853	0.00148452	0.0176	0.0017905	9	87804985	CTSL	0.995687	0.274612	SNHL	9	90419900	0.0513	2.68e-08	12933	CCL28	0.00209478	30.925	0.0176	14,734 European ancestry individuals
rs77569365	T	G	T	G	0.129	-0.0139568	0.9561	0.968927	13	105994991	EFNB2	0.832191	0.0658675	SNHL	13	106647340	0.0282	4.77e-06	14734	CCL28	0.00141822	20.9229	0.0439	14,734 European ancestry individuals
rs78552613	T	C	T	C	-0.1844	0.0176024	0.0271	0.0215433	10	103732867	SH3PXD2A	0.824865	0.0795435	SNHL	10	105492625	0.0395	3.04e-06	14734	CCL28	0.00147695	21.7906	0.0271	14,734 European ancestry individuals
rs78843608	A	G	A	G	-0.1684	0.0228029	0.0376	0.0224163	5	103488646	NUDT12	0.770666	0.0782252	SNHL	5	102824347	0.0323	1.85e-07	14725	CCL28	0.00184144	27.1782	0.0376	14,734 European ancestry individuals
rs112956934	T	C	T	C	0.1884	0.00780735	0.0246	0.0315455	12	96177725	ELK3	0.905553	0.0658015	SNHL	12	96571503	0.0407	3.67e-06	14737	S100-A12	0.00149682	21.4246	0.0246	14,743 European ancestry individuals
rs112988802	T	C	T	C	-0.1396	0.0188513	0.9492	0.974051	14	59523796	CCDC175	0.794953	0.0725371	SNHL	14	59990514	0.0293	1.89e-06	12851	S100-A12	0.0015856	22.6973	0.0508	14,743 European ancestry individuals
rs13384799	T	C	T	C	-0.0622	-0.0177264	0.7266	0.664476	2	124378012	CNTNAP5	0.465754	0.0243025	SNHL	2	125135589	0.0133	2.92e-06	14295	S100-A12	0.00152778	21.8684	0.2734	14,743 European ancestry individuals
rs147302029	A	G	A	G	0.1806	0.0115303	0.0379	0.0357179	16	4552208	C16orf96	0.852041	0.06182	SNHL	16	4602209	0.0345	1.65e-07	13649	S100-A12	0.00191343	27.3991	0.0379	14,743 European ancestry individuals
rs150015576	A	C	A	C	0.194	0.0553539	0.0217	0.0404492	3	175106543	NAALADL2	0.342331	0.0582936	SNHL	3	174824333	0.0423	4.51e-06	14740	S100-A12	0.00146937	21.0311	0.0217	14,743 European ancestry individuals
rs174344	A	G	A	G	0.0617	-0.0079258	0.6296	0.678643	22	17552541	CECR2	0.747725	0.0246417	SNHL	22	18032226	0.0125	7.97e-07	14295	S100-A12	0.0017016	24.3607	0.3704	14,743 European ancestry individuals
rs191808657	A	C	A	C	0.3059	0.00181845	0.983	0.99328	7	75504109	SPDYE5	0.989892	0.143534	SNHL	7	75133433	0.0665	4.22e-06	12412	S100-A12	0.00147815	21.157	0.017	14,743 European ancestry individuals
rs2056031	T	C	T	C	-0.0604	0.0363894	0.613	0.65323	4	12918970	RAB28	0.131625	0.0241353	SNHL	4	12920594	0.0119	3.86e-07	14739	S100-A12	0.00179905	25.7584	0.387	14,743 European ancestry individuals
rs2425640	A	G	A	G	-0.0583	-0.0267626	0.3511	0.388576	20	44399397	HNF4A	0.257175	0.023619	SNHL	20	43028037	0.0123	2.14e-06	14741	S100-A12	0.00156925	22.4629	0.3511	14,743 European ancestry individuals
rs3014874	A	G	A	G	-0.1726	0.00556457	0.2623	0.252958	1	153365467	S100A9	0.83317	0.0264177	SNHL	1	153337943	0.0137	2.15e-36	14294	S100-A12	0.0109822	158.701	0.2623	14,743 European ancestry individuals
rs3802266	A	G	A	G	0.0555	-0.0100783	0.5633	0.607025	8	122973468	ZHX2	0.668124	0.0235076	SNHL	8	123985708	0.0118	2.56e-06	14740	S100-A12	0.00154524	22.1188	0.4367	14,743 European ancestry individuals
rs55783131	T	C	T	C	0.2064	-0.0280842	0.0239	0.0288108	22	16925360	GAB4	0.6807	0.0682469	SNHL	22	17406250	0.0425	1.19e-06	14728	S100-A12	0.0016473	23.582	0.0239	14,743 European ancestry individuals
rs56268787	T	C	T	C	-0.0936	-0.0634811	0.0955	0.0661781	3	152855408	P2RY1	0.167632	0.0460057	SNHL	3	152573197	0.0203	4.01e-06	14737	S100-A12	0.00148512	21.2568	0.0955	14,743 European ancestry individuals
rs59538998	C	G	C	G	-0.1188	-0.00667736	0.0622	0.0702716	1	245316935	KIF26B	0.883715	0.0456533	SNHL	1	245480237	0.0258	4.13e-06	14295	S100-A12	0.00148114	21.1998	0.0622	14,743 European ancestry individuals
rs61803119	T	G	T	G	0.1501	0.0707216	0.1069	0.0861178	1	153417726	S100A7A	0.0834392	0.0408543	SNHL	1	153390202	0.0194	1.02e-14	14295	S100-A12	0.00417051	59.8545	0.1069	14,743 European ancestry individuals
rs78800546	A	G	A	G	-0.2529	-0.282602	0.0156	0.00707577	11	31857597	RCN1	0.0393007	0.137117	SNHL	11	31879143	0.0534	2.18e-06	14295	S100-A12	0.00156668	22.4261	0.0156	14,743 European ancestry individuals
rs113153423	A	G	A	G	0.1913	0.0195897	0.972	0.980881	8	138975057	COL22A1	0.813328	0.0829597	SNHL	8	139987300	0.0407	2.6e-06	11792	IL-20RA	0.00250024	22.0873	0.028	11,792 European ancestry individuals
rs113563938	A	T	A	T	0.3176	0.0810826	0.9871	0.995379	7	12520928	AC005281.1	0.638049	0.172359	SNHL	7	12560554	0.0676	2.62e-06	11344	IL-20RA	0.00249809	22.0683	0.0129	11,792 European ancestry individuals
rs11987533	A	G	A	G	0.1171	0.0336019	0.1374	0.151305	8	35296721	UNC5D	0.293943	0.0320167	SNHL	8	35154239	0.0198	3.34e-09	11344	IL-20RA	0.00395267	34.9691	0.1374	11,792 European ancestry individuals
rs12056343	T	G	T	G	-0.0761	-0.00770041	0.7494	0.720872	8	78928499	IL7	0.763941	0.0256415	SNHL	8	79840734	0.0166	4.55e-06	9894	IL-20RA	0.00237873	21.0114	0.2506	11,792 European ancestry individuals
rs12138611	C	G	C	G	0.119	-0.00251641	0.1039	0.132561	1	168211636	TIPRL	0.94173	0.0344263	SNHL	1	168180874	0.0256	3.34e-06	11344	IL-20RA	0.00244556	21.6031	0.1039	11,792 European ancestry individuals
rs143067549	T	C	T	C	-0.4166	0.00973446	0.0114	0.00247109	5	46131893	HCN1	0.965265	0.223534	SNHL	5	46131995	0.091	4.69e-06	7315	IL-20RA	0.0023722	20.9535	0.0114	11,792 European ancestry individuals
rs149111746	A	G	A	G	0.2357	0.0301805	0.0208	0.0211632	17	61311661	BCAS3	0.707411	0.0804093	SNHL	17	59389022	0.0511	3.98e-06	11783	IL-20RA	0.002408	21.2706	0.0208	11,792 European ancestry individuals
rs540645152	A	C	A	C	-0.0817	-0.0194169	0.4221	0.364315	1	153109901	SPRR2F	0.416246	0.0238845	SNHL	1	153082377	0.0155	1.36e-07	8814	IL-20RA	0.00314225	27.7768	0.4221	11,792 European ancestry individuals
rs544388667	A	G	A	G	0.3626	0.0033725	0.0114	0.0274067	3	113295005	AC026348.1,CFAP44	0.962166	0.0710953	SNHL	3	113013852	0.075	1.33e-06	9261	IL-20RA	0.0026449	23.3687	0.0114	11,792 European ancestry individuals
rs59446445	A	G	A	G	0.1741	-0.0782734	0.0321	0.0214709	5	155197884	KIF4B	0.321987	0.0790335	SNHL	5	154577444	0.038	4.61e-06	11790	IL-20RA	0.00237588	20.9861	0.0321	11,792 European ancestry individuals
rs72785422	T	C	T	C	0.0897	0.000221481	0.8313	0.860468	16	14194707	MKL2	0.994726	0.0335083	SNHL	16	14288564	0.0195	4.22e-06	11343	IL-20RA	0.00239498	21.1552	0.1687	11,792 European ancestry individuals
rs113448118	A	G	A	G	0.0818	-0.0487315	0.1528	0.126548	7	1069318	C7orf50	0.158613	0.0345674	SNHL	7	1108954	0.0179	4.88e-06	11793	MIP-1a	0.00150414	20.8804	0.1528	14,743 European ancestry individuals
rs1143687	T	C	T	C	-0.1229	0.0800315	0.0627	0.0527679	16	81889208	PLCG2	0.122765	0.0518583	SNHL	16	81922813	0.024	3.04e-07	14743	MIP-1a	0.00188801	26.2192	0.0627	14,743 European ancestry individuals
rs1719209	A	G	A	G	0.4088	-0.000191997	0.231	0.163068	17	36084936	CCL3	0.995064	0.0310342	SNHL	17	34412293	0.0135	1e-200	14295	MIP-1a	0.0620413	916.836	0.231	14,743 European ancestry individuals
rs2847249	T	C	T	C	-0.0621	0.0203416	0.2605	0.297089	18	12747236	PSMG2	0.419988	0.0252239	SNHL	18	12747235	0.0136	4.97e-06	14294	MIP-1a	0.00150174	20.847	0.2605	14,743 European ancestry individuals
rs2853926	A	G	A	G	-0.0608	0.0726168	0.7392	0.840972	6	31295274	HLA-C	0.0213683	0.0315531	SNHL	6	31263051	0.0133	4.84e-06	14743	MIP-1a	0.00150519	20.8949	0.2608	14,743 European ancestry individuals
rs56675286	A	C	A	C	-0.1806	0.0202282	0.0383	0.0236802	17	36031023	CCL23	0.790659	0.0762017	SNHL	17	34358060	0.0325	2.75e-08	14743	MIP-1a	0.00222252	30.8749	0.0383	14,743 European ancestry individuals
rs570499416	A	C	A	C	-0.3014	0.034358	0.0147	0.0381275	2	145176360	ZEB2	0.572362	0.0608563	SNHL	2	145933927	0.0604	6.04e-07	12229	MIP-1a	0.00179298	24.8972	0.0147	14,743 European ancestry individuals
rs5743604	A	G	A	G	-0.0736	0.0150452	0.7503	0.873758	4	38799664	TLR1	0.663161	0.0345427	SNHL	4	38801285	0.0135	4.98e-08	14737	MIP-1a	0.00213944	29.7184	0.2497	14,743 European ancestry individuals
rs677925	T	C	T	C	-0.0668	0.00619028	0.7284	0.743676	17	15838151	TBC1D26	0.814216	0.0263426	SNHL	17	15741465	0.0143	2.99e-06	12411	MIP-1a	0.00157159	21.8182	0.2716	14,743 European ancestry individuals
rs7137828	T	C	T	C	-0.0837	-0.0108808	0.5247	0.586608	12	111494996	ATXN2	0.640276	0.0232837	SNHL	12	111932800	0.0133	3.11e-10	11344	MIP-1a	0.00284873	39.5991	0.4753	14,743 European ancestry individuals
rs78871521	T	C	T	C	0.1812	-0.019783	0.0304	0.0306814	16	4724016	ANKS3	0.765202	0.0662399	SNHL	16	4774017	0.0371	1.04e-06	13246	MIP-1a	0.00171777	23.851	0.0304	14,743 European ancestry individuals
rs9540456	A	G	A	G	0.0926	-0.0630689	0.8776	0.921526	13	65511242	PCDH9	0.138044	0.0425246	SNHL	13	66085374	0.0181	3.12e-07	14295	MIP-1a	0.00188447	26.1699	0.1224	14,743 European ancestry individuals
rs9911791	A	G	A	G	0.176	0.00377355	0.8208	0.74315	17	36465154	ZNHIT3	0.886748	0.0264958	SNHL	17	34820996	0.0162	1.71e-27	14295	MIP-1a	0.00844221	118.014	0.1792	14,743 European ancestry individuals
rs113552426	C	G	C	G	-0.278	-0.138907	0.9792	0.995995	16	84696829	USP10	0.442312	0.1808	SNHL	16	84730435	0.0581	1.71e-06	11249	IL-18	0.00155283	22.8917	0.0208	14,744 European ancestry individuals
rs11605127	C	G	C	G	-0.0629	0.00280927	0.7543	0.642221	11	268430	NLRP6	0.906822	0.0240011	SNHL	11	268430	0.0137	4.41e-06	14730	IL-18	0.00142989	21.0766	0.2457	14,744 European ancestry individuals
rs12201187	A	T	A	T	0.0676	0.00877867	0.2767	0.362965	6	162364046	PARK2	0.714365	0.0239854	SNHL	6	162785078	0.0138	9.65e-07	13245	IL-18	0.00162739	23.9925	0.2767	14,744 European ancestry individuals
rs12648080	A	G	A	G	0.072	0.022049	0.8077	0.843945	4	120972146	PRDM5	0.484567	0.0315448	SNHL	4	121893301	0.0146	8.16e-07	14743	IL-18	0.00164932	24.3165	0.1923	14,744 European ancestry individuals
rs12681624	C	G	C	G	-0.0935	0.0072655	0.8179	0.802297	8	143524002	ZC3H3	0.80211	0.0289904	SNHL	8	144606172	0.0157	2.59e-09	13657	IL-18	0.00240349	35.4621	0.1821	14,744 European ancestry individuals
rs12711729	T	C	T	C	-0.0702	0.0217014	0.7336	0.719097	2	125993444	GYPC	0.396449	0.0255919	SNHL	2	126751021	0.0153	4.47e-06	11345	IL-18	0.00142802	21.049	0.2664	14,744 European ancestry individuals
rs139760701	A	T	A	T	-0.3049	-0.0570431	0.989	0.99494	3	115283053	ZBTB20	0.719878	0.159062	SNHL	3	115001900	0.0604	4.46e-07	13809	IL-18	0.00172803	25.479	0.011	14,744 European ancestry individuals
rs1403742	A	T	A	T	-0.0567	-0.00440465	0.371	0.388501	20	52673277	TSHZ2	0.851568	0.0235394	SNHL	20	51289816	0.0124	4.82e-06	14296	IL-18	0.0014183	20.9057	0.371	14,744 European ancestry individuals
rs148504635	A	C	A	C	0.2532	0.0286313	0.9857	0.9859	16	54127552	FTO	0.773184	0.0993408	SNHL	16	54161464	0.0525	1.42e-06	14737	IL-18	0.00157756	23.2568	0.0143	14,744 European ancestry individuals
rs17229943	A	C	A	C	-0.16	-0.0022422	0.9351	0.897735	5	69386709	RAD17	0.953374	0.0383474	SNHL	5	68682536	0.0267	2.07e-09	14744	IL-18	0.00243345	35.9053	0.0649	14,744 European ancestry individuals
rs2108621	T	C	T	C	0.0581	-0.0187993	0.3565	0.298874	19	5344978	PTPRS	0.453164	0.0250607	SNHL	19	5344989	0.0126	4.01e-06	14296	IL-18	0.00144227	21.2595	0.3565	14,744 European ancestry individuals
rs2954016	T	C	T	C	-0.0759	-0.00978464	0.3451	0.376545	8	125390243	NSMCE2	0.688489	0.0244063	SNHL	8	126402485	0.0156	1.14e-06	13421	IL-18	0.00160546	23.6688	0.3451	14,744 European ancestry individuals
rs35495214	T	C	T	C	0.1374	-0.261369	0.0465	0.0190345	11	112562996	PTS	0.00394176	0.0906656	SNHL	11	112433719	0.0291	2.34e-06	14735	IL-18	0.00151214	22.2909	0.0465	14,744 European ancestry individuals
rs385076	T	C	T	C	-0.1857	-0.0227176	0.3734	0.355679	2	32264782	NLRC4	0.344027	0.0240083	SNHL	2	32489851	0.0123	1.68e-51	14296	IL-18	0.0152477	227.905	0.3734	14,744 European ancestry individuals
rs4140444	A	G	A	G	0.2157	-0.0853412	0.0204	0.0185259	6	38332626	BTBD9	0.322234	0.086214	SNHL	6	38300402	0.0461	2.88e-06	14741	IL-18	0.00148496	21.8897	0.0204	14,744 European ancestry individuals
rs56836641	T	C	T	C	-0.163	-0.0340406	0.0477	0.0705354	7	155845280	SHH	0.447477	0.0448122	SNHL	7	155637974	0.0301	6.12e-08	14743	IL-18	0.00198811	29.3213	0.0477	14,744 European ancestry individuals
rs5744249	A	C	A	C	0.2039	-0.0329401	0.7618	0.757756	11	112154583	AP002884.2,IL18	0.219457	0.0268248	SNHL	11	112025306	0.0135	1.53e-51	14742	IL-18	0.0152599	228.091	0.2382	14,744 European ancestry individuals
rs57954386	C	G	C	G	-0.1248	-0.101872	0.0665	0.0304378	11	86975139	FZD4	0.128367	0.066996	SNHL	11	86686181	0.0259	1.45e-06	12201	IL-18	0.00157474	23.2151	0.0665	14,744 European ancestry individuals
rs60235102	T	C	T	C	0.1154	-0.0115352	0.9237	0.89755	11	105190161	CARD18	0.762212	0.0381232	SNHL	11	105060888	0.0225	2.91e-07	14722	IL-18	0.00178375	26.3019	0.0763	14,744 European ancestry individuals
rs67424072	T	G	T	G	-0.082	0.0442708	0.8341	0.803742	7	11064540	PHF14	0.127269	0.0290308	SNHL	7	11104167	0.0165	6.71e-07	14296	IL-18	0.00167492	24.6945	0.1659	14,744 European ancestry individuals
rs77994606	A	G	A	G	-0.2314	0.121608	0.9814	0.977714	18	31183761	DSC1	0.119557	0.0781221	SNHL	18	28763724	0.0472	9.46e-07	14743	IL-18	0.00163003	24.0317	0.0186	14,744 European ancestry individuals
rs113835939	A	C	A	C	-0.1939	-0.0171725	0.976	0.958542	2	30432587	LCLAT1	0.765953	0.0576894	SNHL	2	30655453	0.0416	3.15e-06	14732	TRANCE	0.00184902	21.7218	0.024	14,736 European ancestry individuals
rs117113213	A	G	A	G	-0.1646	0.034182	0.0498	0.0647439	20	40537052	MAFB	0.466062	0.0468952	SNHL	20	39165692	0.03	4.1e-08	14723	TRANCE	0.00256024	30.0984	0.0498	14,736 European ancestry individuals
rs11713634	A	G	A	G	-0.0978	0.0291315	0.2943	0.350068	3	194340849	CPN2	0.227155	0.024121	SNHL	3	194061578	0.015	7.03e-11	11336	TRANCE	0.0036116	42.5032	0.2943	14,736 European ancestry individuals
rs1432791	T	C	T	C	-0.0549	0.015522	0.4357	0.43564	5	160747308	ATP10B	0.502276	0.0231356	SNHL	5	160174315	0.0118	3.28e-06	14288	TRANCE	0.00184228	21.6425	0.4357	14,736 European ancestry individuals
rs150011668	T	C	T	C	-0.1376	0.226566	0.9058	0.999678	4	110989871	PITX2	0.792949	0.863159	SNHL	4	111911027	0.0281	9.74e-07	11538	TRANCE	0.00204039	23.9745	0.0942	14,736 European ancestry individuals
rs150128402	A	G	A	G	0.2386	-0.090316	0.9763	0.975133	5	116538649	SEMA6A	0.224965	0.0744303	SNHL	5	115874345	0.0459	2.01e-07	14736	TRANCE	0.00229875	27.0173	0.0237	14,736 European ancestry individuals
rs150416959	C	G	C	G	0.1462	0.0655475	0.0491	0.0369853	19	34640347	SCGB2B2	0.285751	0.0614034	SNHL	19	35131252	0.0315	3.46e-06	13224	TRANCE	0.00183338	21.5377	0.0491	14,736 European ancestry individuals
rs17221073	C	G	C	G	0.2646	-0.281922	0.018	0.00421389	6	33080594	HLA-DPA1,HLA-DPB1	0.11025	0.176524	SNHL	6	33048371	0.0498	1.08e-07	13801	TRANCE	0.00240134	28.2258	0.018	14,736 European ancestry individuals
rs17302	T	G	T	G	-0.0625	-0.0122158	0.2875	0.220691	7	142386264	TRBV7-3	0.660643	0.0278248	SNHL	7	142245686	0.013	1.53e-06	14288	TRANCE	0.00196695	23.11	0.2875	14,736 European ancestry individuals
rs2468187	T	C	T	C	-0.1618	0.0363881	0.4162	0.306281	8	119188790	MAL2	0.144225	0.0249194	SNHL	8	120201029	0.0118	8.62e-43	14735	TRANCE	0.0157784	187.983	0.4162	14,736 European ancestry individuals
rs2975421	T	G	T	G	-0.078	0.0714328	0.8529	0.847858	8	19632669	CSGALNACT1	0.02573	0.0320288	SNHL	8	19490180	0.017	4.47e-06	14288	TRANCE	0.0017918	21.0483	0.1471	14,736 European ancestry individuals
rs34221978	A	G	A	G	0.167	0.0074879	0.0349	0.0562112	1	21816889	LDLRAD2	0.881437	0.0502046	SNHL	1	22143382	0.0344	1.21e-06	14734	TRANCE	0.00200549	23.5636	0.0349	14,736 European ancestry individuals
rs3801000	A	G	A	G	0.0686	-0.0129909	0.2872	0.454561	7	50743384	GRB10	0.5764	0.0232541	SNHL	7	50811081	0.013	1.31e-07	14288	TRANCE	0.00236869	27.8412	0.2872	14,736 European ancestry individuals
rs4334157	T	C	T	C	-0.1684	-0.0235527	0.0319	0.012966	13	67628618	PCDH9	0.815683	0.101041	SNHL	13	68202750	0.0356	2.24e-06	14736	TRANCE	0.00190429	22.3723	0.0319	14,736 European ancestry individuals
rs4365726	A	G	A	G	-0.0777	0.044531	0.1504	0.174917	4	104907499	TET2	0.142583	0.0303709	SNHL	4	105828656	0.0166	2.86e-06	14287	TRANCE	0.00186462	21.9054	0.1504	14,736 European ancestry individuals
rs4512994	A	C	A	C	0.1172	-0.018196	0.4634	0.387245	13	42465537	TNFSF11	0.440248	0.0235768	SNHL	13	43039673	0.0116	5.33e-24	14736	TRANCE	0.00862882	102.062	0.4634	14,736 European ancestry individuals
rs6063153	T	C	T	C	0.0636	0.0287117	0.3364	0.343708	20	47826201	SULF2	0.235655	0.0242105	SNHL	20	46454945	0.0126	4.47e-07	14287	TRANCE	0.00216774	25.4741	0.3364	14,736 European ancestry individuals
rs62501135	A	G	A	G	-0.1532	0.0468142	0.2051	0.182451	8	23231695	TNFRSF10A	0.116974	0.0298636	SNHL	8	23089208	0.0148	4.13e-25	14288	TRANCE	0.00905358	107.132	0.2051	14,736 European ancestry individuals
rs6479556	T	G	T	G	0.07	0.0584502	0.8064	0.798347	9	90385508	DIRAS2	0.0419527	0.0287367	SNHL	9	93147790	0.0148	2.25e-06	14728	TRANCE	0.0019038	22.3665	0.1936	14,736 European ancestry individuals
rs6932751	A	G	A	G	0.054	0.0329462	0.5245	0.52978	6	89539788	ANKRD6	0.151884	0.0229926	SNHL	6	90249507	0.0116	3.24e-06	14730	TRANCE	0.00184436	21.6669	0.4755	14,736 European ancestry individuals
rs704	A	G	A	G	-0.1085	-0.00968444	0.4755	0.419067	17	28367840	CTB-96E2.2,SARM1,VTN	0.676246	0.0231912	SNHL	17	26694861	0.0116	8.48e-21	14736	TRANCE	0.00740443	87.4721	0.4755	14,736 European ancestry individuals
rs72636362	A	G	A	G	0.302	-0.0489932	0.9818	0.99585	1	2042169	PRKCZ	0.789929	0.183906	SNHL	1	1973608	0.0635	1.98e-06	11728	TRANCE	0.00192489	22.6148	0.0182	14,736 European ancestry individuals
rs72781813	T	G	T	G	0.2368	-0.0131571	0.9817	0.981399	2	17156142	RAD51AP2	0.877925	0.0856577	SNHL	2	17337409	0.0486	1.1e-06	14735	TRANCE	0.00202017	23.7365	0.0183	14,736 European ancestry individuals
rs75991751	T	G	T	G	-0.2685	0.220977	0.9818	0.993799	12	128946066	GLT1D1	0.139878	0.149688	SNHL	12	129430611	0.0539	6.31e-07	13422	TRANCE	0.00211139	24.8106	0.0182	14,736 European ancestry individuals
rs76488966	T	G	T	G	-0.1719	-0.000340275	0.9693	0.95321	2	103546578	TMEM182	0.994994	0.05424	SNHL	2	104163036	0.0366	2.64e-06	14720	TRANCE	0.00187737	22.0554	0.0307	14,736 European ancestry individuals
rs77980965	T	C	T	C	-0.2976	0.048659	0.9853	0.989761	3	83084188	GBE1	0.671018	0.114559	SNHL	3	83133339	0.0641	3.44e-06	11337	TRANCE	0.00183455	21.5514	0.0147	14,736 European ancestry individuals
rs79287178	A	G	A	G	-0.4987	0.0206915	0.0334	0.0420473	3	172576710	TNFSF10	0.722788	0.0583296	SNHL	3	172294500	0.0343	6.82e-48	14719	TRANCE	0.0177055	211.357	0.0334	14,736 European ancestry individuals
rs113903858	A	G	A	G	0.3666	-0.253871	0.014	0.00177833	8	71450019	EYA1	0.360158	0.277435	SNHL	8	72362254	0.0747	9.22e-07	11137	HGF	0.00168307	24.0815	0.014	14,734 European ancestry individuals
rs11631440	A	T	A	T	-0.0638	0.031944	0.6021	0.580927	15	101109178	LRRK1	0.173407	0.0234652	SNHL	15	101649383	0.012	1.06e-07	14709	HGF	0.00197474	28.263	0.3979	14,734 European ancestry individuals
rs150498795	A	T	A	T	0.1566	0.0121386	0.9642	0.988881	18	78746666	SALL3	0.910439	0.107913	SNHL	18	76506666	0.0327	1.68e-06	14732	HGF	0.00160281	22.9312	0.0358	14,734 European ancestry individuals
rs1986719	T	C	T	C	-0.1954	0.0253958	0.9572	0.97411	17	47882630	SP2	0.725275	0.072267	SNHL	17	45959996	0.039	5.44e-07	14718	HGF	0.00175407	25.0992	0.0428	14,734 European ancestry individuals
rs2281532	T	C	T	C	-0.0698	0.0226578	0.7983	0.813317	20	6122940	FERMT1	0.443429	0.0295633	SNHL	20	6103587	0.0151	3.79e-06	14286	HGF	0.00149347	21.3647	0.2017	14,734 European ancestry individuals
rs2737756	A	G	A	G	0.2047	0.0890422	0.0276	0.0164097	3	128345948	EEFSEC	0.324191	0.0903173	SNHL	3	128064791	0.0391	1.65e-07	14718	HGF	0.00191487	27.4045	0.0276	14,734 European ancestry individuals
rs34219417	T	C	T	C	0.0992	-0.0115438	0.8959	0.870795	1	38483631	RRAGC	0.740384	0.0348392	SNHL	1	38949303	0.0217	4.84e-06	14286	HGF	0.00146069	20.895	0.1041	14,734 European ancestry individuals
rs57193877	T	C	T	C	0.1572	0.0507208	0.9611	0.977653	14	65187628	MAX	0.510216	0.0770245	SNHL	14	65654346	0.0311	4.31e-07	14725	HGF	0.00178524	25.546	0.0389	14,734 European ancestry individuals
rs5745687	T	C	T	C	-0.1943	-0.0290486	0.0608	0.0416882	7	81729735	HGF	0.611031	0.0571146	SNHL	7	81359051	0.0242	9.83e-16	14733	HGF	0.0044921	64.4546	0.0608	14,734 European ancestry individuals
rs5745692	C	G	C	G	-0.1545	0.0731898	0.964	0.973572	7	81728950	HGF	0.310249	0.0721295	SNHL	7	81358266	0.0332	3.26e-06	14716	HGF	0.0015136	21.6531	0.036	14,734 European ancestry individuals
rs59950280	A	G	A	G	0.1219	-0.0103151	0.328	0.243625	4	3450618	HGFAC	0.702003	0.0269592	SNHL	4	3452345	0.0131	1.34e-20	13222	HGF	0.00602462	86.5773	0.328	14,734 European ancestry individuals
rs6709159	A	G	A	G	0.0564	0.00790989	0.4434	0.522044	2	108329722	SULT1C2	0.732332	0.0231266	SNHL	2	108946178	0.0114	7.52e-07	14734	HGF	0.00171039	24.473	0.4434	14,734 European ancestry individuals
rs74130123	T	C	T	C	-0.2429	0.0910064	0.9809	0.971747	10	29753508	SVIL	0.188825	0.0692557	SNHL	10	30042437	0.0489	6.79e-07	14734	HGF	0.00172416	24.6704	0.0191	14,734 European ancestry individuals
rs7620568	A	G	A	G	-0.0856	-0.0159891	0.1397	0.159837	3	172216650	FNDC3B	0.610689	0.0314072	SNHL	3	171934440	0.0179	1.73e-06	12846	HGF	0.00159822	22.8655	0.1397	14,734 European ancestry individuals
rs8106345	A	G	A	G	0.0592	0.0317935	0.5179	0.556093	19	58376950	ZNF837	0.17021	0.023181	SNHL	19	58888317	0.0127	3.14e-06	12404	HGF	0.00151868	21.7258	0.4821	14,734 European ancestry individuals
rs851612	A	G	A	G	-0.1182	0.0465145	0.9405	0.963777	19	42265541	CIC	0.453421	0.0620423	SNHL	19	42769693	0.0257	4.24e-06	14286	HGF	0.00147848	21.1499	0.0595	14,734 European ancestry individuals
rs114033894	T	G	T	G	-0.2245	-0.00343286	0.981	0.960308	2	86750104	RMND5A	0.954683	0.0604093	SNHL	2	86977227	0.0488	4.22e-06	14287	CXCL9	0.00239134	21.159	0.019	14,735 European ancestry individuals
rs12191307	A	G	A	G	-0.1452	-0.0502146	0.098	0.088379	6	160835497	PLG	0.215734	0.0405627	SNHL	6	161256529	0.0197	1.7e-13	14287	CXCL9	0.0061154	54.3128	0.098	14,735 European ancestry individuals
rs142119726	T	C	T	C	0.2705	0.00112561	0.9851	0.974444	7	48820202	ABCA13	0.987726	0.0731685	SNHL	7	48859798	0.0551	9.14e-07	13800	CXCL9	0.0027223	24.0953	0.0149	14,735 European ancestry individuals
rs145607633	T	C	T	C	0.0728	-0.0296713	0.1625	0.166394	5	19287758	CDH18	0.335355	0.0307991	SNHL	5	19287867	0.0154	2.28e-06	14287	CXCL9	0.00252471	22.342	0.1625	14,735 European ancestry individuals
rs182152471	T	C	T	C	0.1861	0.0751389	0.028	0.0428307	16	1753588	MAPK8IP3	0.187299	0.0569834	SNHL	16	1803589	0.0385	1.34e-06	13667	CXCL9	0.00263944	23.36	0.028	14,735 European ancestry individuals
rs3184504	T	C	T	C	0.1008	0.010089	0.4744	0.407398	12	111446804	SH2B3	0.665535	0.0233388	SNHL	12	111884608	0.013	8.92e-15	11784	CXCL9	0.00676356	60.1085	0.4744	14,735 European ancestry individuals
rs35435997	A	G	A	G	0.0915	0.0478569	0.1125	0.0998988	2	241726040	ING5	0.215407	0.0386306	SNHL	2	242665455	0.02	4.76e-06	12791	CXCL9	0.00236506	20.9259	0.1125	14,735 European ancestry individuals
rs4241577	A	C	A	C	-0.1419	-0.0310239	0.2629	0.279944	4	76009623	ART3	0.224939	0.0255657	SNHL	4	76930776	0.0128	1.47e-28	14724	CXCL9	0.0137287	122.87	0.2629	14,735 European ancestry individuals
rs4888966	C	G	C	G	-0.157	-0.0813949	0.9683	0.968136	16	79397956	WWOX	0.212074	0.0652263	SNHL	16	79431853	0.0343	4.71e-06	14287	CXCL9	0.00236739	20.9466	0.0317	14,735 European ancestry individuals
rs61875680	A	G	A	G	-0.0758	0.0377223	0.1611	0.167596	10	106206868	SORCS1	0.222206	0.0309026	SNHL	10	107966626	0.0158	1.61e-06	14287	CXCL9	0.00260005	23.0105	0.1611	14,735 European ancestry individuals
rs62200304	A	C	A	C	-0.115	0.116833	0.9336	0.958401	20	20139287	CFAP61	0.0421066	0.0574833	SNHL	20	20119931	0.0244	2.44e-06	14287	CXCL9	0.00250965	22.2084	0.0664	14,735 European ancestry individuals
rs62272916	A	G	A	G	-0.0834	-0.0550202	0.1182	0.133044	3	151824015	AADAC	0.106285	0.0340658	SNHL	3	151541803	0.0176	2.15e-06	14710	CXCL9	0.00253683	22.4496	0.1182	14,735 European ancestry individuals
rs656739	A	G	A	G	0.0562	-0.0270461	0.6566	0.600392	7	29010333	CPVL	0.247516	0.0233881	SNHL	7	29049949	0.0119	2.33e-06	14735	CXCL9	0.00251983	22.2987	0.3434	14,735 European ancestry individuals
rs73194812	A	G	A	G	0.1821	0.0820275	0.9758	0.972975	21	17362235	CXADR	0.252521	0.0716869	SNHL	21	18734554	0.0391	3.2e-06	14730	CXCL9	0.00245069	21.6854	0.0242	14,735 European ancestry individuals
rs73606147	A	C	A	C	0.2792	-0.0392958	0.0133	0.00847254	20	2557821	TMC2	0.751604	0.124147	SNHL	20	2538467	0.059	2.22e-06	13379	CXCL9	0.00252997	22.3887	0.0133	14,735 European ancestry individuals
rs74956615	A	T	A	T	-0.1309	0.00855696	0.049	0.0348468	19	10317045	CTD-2369P2.12,RAVER1	0.889932	0.0618321	SNHL	19	10427721	0.0286	4.72e-06	13662	CXCL9	0.00236704	20.9435	0.049	14,735 European ancestry individuals
rs7600322	T	C	T	C	0.057	0.00496961	0.5214	0.637505	2	203889630	CTLA4	0.834949	0.0238512	SNHL	2	204754353	0.0118	1.36e-06	13849	CXCL9	0.00263589	23.3285	0.4786	14,735 European ancestry individuals
rs783149	A	C	A	C	-0.0805	0.0589317	0.1958	0.176233	6	160667886	LPA	0.0511093	0.0302126	SNHL	6	161088918	0.0144	2.27e-08	14287	CXCL9	0.00352712	31.2441	0.1958	14,735 European ancestry individuals
rs80348644	T	C	T	C	0.1546	-0.04782	0.0336	0.0348924	4	159653328	RAPGEF2	0.438422	0.0617143	SNHL	4	160574480	0.0332	3.21e-06	14734	CXCL9	0.00245	21.6793	0.0336	14,735 European ancestry individuals
rs9366778	A	G	A	G	-0.0605	-0.0211329	0.4075	0.501542	6	31301396	HLA-C	0.358274	0.0230041	SNHL	6	31269173	0.0115	1.43e-07	14735	CXCL9	0.00312496	27.6705	0.4075	14,735 European ancestry individuals
rs114209791	A	G	A	G	-0.2134	-0.105527	0.9756	0.981424	2	51987992	NRXN1	0.219708	0.0859829	SNHL	2	52215130	0.046	3.5e-06	11784	IL-20	0.00182455	21.5179	0.0244	11,784 European ancestry individuals
rs114363239	T	C	T	C	-0.2372	-0.054177	0.0189	0.00972839	1	40968293	CTPS1	0.648394	0.118811	SNHL	1	41433965	0.0487	1.11e-06	11782	IL-20	0.00201082	23.7191	0.0189	11,784 European ancestry individuals
rs117977288	T	G	T	G	-0.1546	-0.0565404	0.9553	0.953485	16	80655416	CDYL2	0.296937	0.0542082	SNHL	16	80689313	0.0316	9.96e-07	11784	IL-20	0.0020288	23.9316	0.0447	11,784 European ancestry individuals
rs12498781	A	G	A	G	0.0635	-0.0245065	0.3202	0.216398	4	132262302	PCDH10	0.379194	0.0278679	SNHL	4	133183457	0.0137	3.57e-06	11763	IL-20	0.00182134	21.4799	0.3202	11,784 European ancestry individuals
rs146918864	T	C	T	C	-0.2551	0.0118838	0.0228	0.039484	2	141156397	LRP1B	0.840609	0.0590897	SNHL	2	141913966	0.0515	7.29e-07	11438	IL-20	0.00207959	24.532	0.0228	11,784 European ancestry individuals
rs188205021	T	C	T	C	-0.222	0.0342686	0.0255	0.0111341	11	100725295	ARHGAP42	0.749801	0.107458	SNHL	11	100596026	0.0427	2e-07	11774	IL-20	0.0022905	27.0257	0.0255	11,784 European ancestry individuals
rs200680034	A	G	A	G	-0.3598	-0.179171	0.0177	0.00422024	7	76610194	POMZP3	0.320125	0.180216	SNHL	7	76239511	0.071	4.03e-07	8243	IL-20	0.00217638	25.6763	0.0177	11,784 European ancestry individuals
rs28542561	T	C	T	C	-0.1753	0.015101	0.965	0.959557	15	23524802	MKRN3	0.797381	0.0588187	SNHL	15	23769949	0.0372	2.45e-06	11774	IL-20	0.0018825	22.2026	0.035	11,784 European ancestry individuals
rs72633862	T	G	T	G	-0.1722	0.0583818	0.0444	0.0414941	1	9686007	PIK3CD	0.313575	0.0579329	SNHL	1	9746065	0.0376	4.65e-06	11774	IL-20	0.00177825	20.9709	0.0444	11,784 European ancestry individuals
rs72659995	T	C	T	C	-0.1232	0.0173197	0.9142	0.920227	14	20701703	RNASE4	0.689088	0.0432892	SNHL	14	21169862	0.0267	3.95e-06	11336	IL-20	0.00180505	21.2875	0.0858	11,784 European ancestry individuals
rs114744647	T	C	T	C	0.2107	-0.101361	0.9774	0.983167	16	23995558	PRKCB	0.253984	0.0888567	SNHL	16	24006879	0.0451	2.99e-06	14730	CCL11	0.00147945	21.8231	0.0226	14,734 European ancestry individuals
rs12075	A	G	A	G	0.0749	0.013313	0.5547	0.532163	1	159205564	ACKR1	0.563359	0.0230385	SNHL	1	159175354	0.0114	5.03e-11	14731	CCL11	0.0029218	43.1613	0.4453	14,734 European ancestry individuals
rs139476527	T	G	T	G	0.2826	-0.0685523	0.0125	0.00165059	20	50417093	PTPN1	0.814423	0.292055	SNHL	20	49033630	0.0606	3.11e-06	12933	CCL11	0.0014741	21.744	0.0125	14,734 European ancestry individuals
rs139597204	A	C	A	C	-0.3374	0.0290835	0.0128	0.00396474	4	103585903	TACR3	0.879655	0.192088	SNHL	4	104507060	0.0714	2.3e-06	12303	CCL11	0.00151357	22.3272	0.0128	14,734 European ancestry individuals
rs1564995	A	G	A	G	-0.0609	-0.0126165	0.6155	0.557803	11	24751561	LUZP2	0.589263	0.0233679	SNHL	11	24773107	0.0131	3.34e-06	14286	CCL11	0.00146495	21.6089	0.3845	14,734 European ancestry individuals
rs2112920	C	G	C	G	0.0817	0.014924	0.8362	0.835143	19	37464346	ZNF569	0.630966	0.0310679	SNHL	19	37955248	0.016	3.29e-07	14286	CCL11	0.00176687	26.0702	0.1638	14,734 European ancestry individuals
rs2201150	T	C	T	C	0.0785	-0.0225806	0.3561	0.383381	3	46217411	CCR3	0.340841	0.0237065	SNHL	3	46258902	0.0123	1.75e-10	14286	CCL11	0.00275739	40.7258	0.3561	14,734 European ancestry individuals
rs2228467	T	C	T	C	-0.3316	-0.00728147	0.9289	0.923807	3	42864624	ACKR2,CYP8B1,KRBOX1,RP11-136C24.3	0.866312	0.0432532	SNHL	3	42906116	0.0225	3.69e-49	14733	CCL11	0.0145303	217.173	0.0711	14,734 European ancestry individuals
rs34536806	T	G	T	G	0.1017	0.0509749	0.9023	0.928876	11	95541323	FAM76B	0.261603	0.0454074	SNHL	11	95274487	0.0208	1.01e-06	14286	CCL11	0.00162024	23.9032	0.0977	14,734 European ancestry individuals
rs35543857	A	G	A	G	-0.1138	-0.0676538	0.9282	0.905969	12	105364216	C12orf75	0.0847637	0.0392493	SNHL	12	105757994	0.0244	3.1e-06	14286	CCL11	0.00147446	21.7493	0.0718	14,734 European ancestry individuals
rs6894241	A	C	A	C	-0.0656	0.000395244	0.2333	0.239277	5	118722431	DTWD2	0.988305	0.0269638	SNHL	5	118058126	0.0137	1.68e-06	14715	CCL11	0.00155403	22.9249	0.2333	14,734 European ancestry individuals
rs73171545	A	G	A	G	-0.0861	0.0134374	0.1199	0.115244	22	44607229	PRR5	0.708636	0.0359589	SNHL	22	45003109	0.0187	4.14e-06	14286	CCL11	0.00143703	21.1965	0.1199	14,734 European ancestry individuals
rs73209015	A	T	A	T	-0.0913	0.0300021	0.1104	0.100125	8	11843458	CTSB	0.432722	0.0382416	SNHL	8	11700967	0.0189	1.36e-06	14728	CCL11	0.00158161	23.3324	0.1104	14,734 European ancestry individuals
rs757973	A	G	A	G	0.2002	-0.0311832	0.09	0.069063	7	75866349	RHBDD2	0.492094	0.0453915	SNHL	7	75495667	0.0205	1.58e-22	14713	CCL11	0.00643259	95.3589	0.09	14,734 European ancestry individuals
rs79432525	T	G	T	G	0.1929	-0.111112	0.9754	0.990988	10	126494626	C10orf90	0.352785	0.119578	SNHL	10	128183195	0.0422	4.85e-06	14247	CCL11	0.00141642	20.892	0.0246	14,734 European ancestry individuals
rs79684468	T	C	T	C	0.1502	-0.0702429	0.0433	0.0435793	3	43137828	POMGNT2	0.211396	0.0562062	SNHL	3	43179320	0.0303	7.16e-07	14286	CCL11	0.00166532	24.5695	0.0433	14,734 European ancestry individuals
rs79722574	T	C	T	C	-0.1215	0.0481477	0.167	0.140237	17	34292033	CCL11	0.14562	0.0330871	SNHL	17	32619052	0.0156	6.78e-15	14720	CCL11	0.00410097	60.6519	0.167	14,734 European ancestry individuals
rs9940390	T	C	T	C	-0.0818	-0.0307768	0.7358	0.685508	16	80018034	MAF	0.213864	0.0247599	SNHL	16	80051931	0.0133	7.73e-10	14286	CCL11	0.00256128	37.822	0.2642	14,734 European ancestry individuals
rs9976282	A	G	A	G	-0.1678	-0.0661149	0.0333	0.0203904	21	38221304	KCNJ15	0.41576	0.0812423	SNHL	21	39593226	0.0345	1.15e-06	14722	CCL11	0.00160331	23.653	0.0333	14,734 European ancestry individuals
rs115455827	A	G	A	G	0.1447	0.0360445	0.9489	0.926217	5	79492030	HOMER1	0.415598	0.0442763	SNHL	5	78787853	0.0305	2.09e-06	11792	AXIN-1	0.00190512	22.5042	0.0511	11,793 European ancestry individuals
rs148317708	A	G	A	G	-0.212	0.135025	0.0295	0.0102123	18	52987448	DCC	0.247921	0.116863	SNHL	18	50513818	0.042	4.47e-07	10919	AXIN-1	0.002156	25.4741	0.0295	11,793 European ancestry individuals
rs2470622	A	G	A	G	-0.1229	-0.0371519	0.9127	0.921706	8	101477476	GRHL2	0.388517	0.0430841	SNHL	8	102489704	0.0242	3.8e-07	11345	AXIN-1	0.00218241	25.7869	0.0873	11,793 European ancestry individuals
rs2691530	T	C	T	C	-0.067	-0.0472349	0.5969	0.559531	7	78330926	MAGI2	0.042157	0.0232459	SNHL	7	77960243	0.0133	4.71e-07	11793	AXIN-1	0.00214746	25.373	0.4031	11,793 European ancestry individuals
rs2712427	A	G	A	G	0.0626	-0.0378176	0.4935	0.466124	3	128712779	RAB7A	0.103197	0.0232075	SNHL	3	128431622	0.0134	2.99e-06	11345	AXIN-1	0.00184735	21.8205	0.4935	11,793 European ancestry individuals
rs428324	T	C	T	C	0.0692	0.0198979	0.6047	0.554948	18	79493338	NFATC1	0.392183	0.0232544	SNHL	18	77253338	0.0148	2.93e-06	10281	AXIN-1	0.00185053	21.8582	0.3953	11,793 European ancestry individuals
rs7171268	T	C	T	C	0.1554	0.0248438	0.9514	0.96148	15	80929430	CEMIP	0.67632	0.0595075	SNHL	15	81221771	0.0329	2.32e-06	11345	AXIN-1	0.00188843	22.3068	0.0486	11,793 European ancestry individuals
rs115890206	A	G	A	G	0.232	-0.106776	0.9786	0.994338	2	170386979	MYO3B	0.48139	0.151656	SNHL	2	171243489	0.0502	3.81e-06	10403	IL-2RB	0.0025844	21.3532	0.0214	11,792 European ancestry individuals
rs116007066	A	G	A	G	-0.2101	0.141796	0.025	0.0235341	4	135834088	PABPC4L	0.0586949	0.0750056	SNHL	4	136755243	0.0441	1.9e-06	10295	IL-2RB	0.00274597	22.6918	0.025	11,792 European ancestry individuals
rs11630708	T	C	T	C	-0.2102	0.00124808	0.9766	0.969256	15	83996576	ADAMTSL3	0.985072	0.0667039	SNHL	15	84665328	0.0443	2.09e-06	11788	IL-2RB	0.00272388	22.5088	0.0234	11,792 European ancestry individuals
rs117538197	T	C	T	C	0.1213	-0.0482928	0.0695	0.0509645	17	4604136	SMTNL2	0.355928	0.052313	SNHL	17	4507431	0.0261	3.36e-06	11774	IL-2RB	0.00261348	21.5941	0.0695	11,792 European ancestry individuals
rs13001788	T	C	T	C	0.2769	-0.0544427	0.9745	0.98678	2	31671770	SRD5A2	0.589055	0.100782	SNHL	2	31896839	0.0557	6.65e-07	8243	IL-2RB	0.00298917	24.7076	0.0255	11,792 European ancestry individuals
rs141460846	T	C	T	C	-0.2471	-0.000341384	0.9783	0.982395	11	40448482	LRRC4C	0.996955	0.0894594	SNHL	11	40470032	0.0535	3.86e-06	11304	IL-2RB	0.00258125	21.3271	0.0217	11,792 European ancestry individuals
rs1472270	C	G	C	G	0.0704	-0.00593993	0.346	0.343974	7	98492531	BAIAP2L1	0.806662	0.0242709	SNHL	7	98121843	0.0144	1.01e-06	11344	IL-2RB	0.0028912	23.8954	0.346	11,792 European ancestry individuals
rs17549820	T	C	T	C	0.0631	-0.0366356	0.5622	0.572822	4	107197144	DKK2	0.11578	0.0232942	SNHL	4	108118301	0.0129	1e-06	11791	IL-2RB	0.00289424	23.9207	0.4378	11,792 European ancestry individuals
rs2157876	T	G	T	G	-0.1133	0.0314808	0.0879	0.0987281	12	111154576	CUX2	0.41487	0.03861	SNHL	12	111592380	0.0239	2.13e-06	11343	IL-2RB	0.00271892	22.4677	0.0879	11,792 European ancestry individuals
rs34246740	T	C	T	C	-0.0721	0.012224	0.2619	0.189514	11	36176683	LDLRAD3	0.678596	0.0294995	SNHL	11	36198233	0.0156	3.8e-06	11344	IL-2RB	0.00258471	21.3558	0.2619	11,792 European ancestry individuals
rs9321271	A	C	A	C	-0.157	-0.179012	0.9549	0.987094	6	131072631	EPB41L2	0.0779022	0.101539	SNHL	6	131393771	0.0325	1.36e-06	11779	IL-2RB	0.00282306	23.3307	0.0451	11,792 European ancestry individuals
rs9921181	A	G	A	G	-0.0606	-0.0170776	0.4465	0.347379	16	80741817	CDYL2	0.478562	0.0240998	SNHL	16	80775714	0.0128	2.2e-06	11786	IL-2RB	0.00271182	22.4089	0.4465	11,792 European ancestry individuals
rs115938660	T	C	T	C	-0.2181	-0.0323256	0.0215	0.0308969	5	111448543	CAMK4	0.629651	0.0670353	SNHL	5	110784241	0.0467	3.01e-06	11770	LIFR	0.00185	21.8074	0.0215	11,784 European ancestry individuals
rs117117000	A	G	A	G	0.1586	-0.0104611	0.961	0.940502	8	118904823	TNFRSF11B	0.829997	0.048723	SNHL	8	119917062	0.0333	1.91e-06	11784	LIFR	0.00192388	22.6801	0.039	11,784 European ancestry individuals
rs12754806	A	G	A	G	0.0563	-0.0186318	0.4817	0.4383	1	238658153	MTRNR2L11	0.419961	0.0231024	SNHL	1	238821453	0.0122	3.94e-06	11768	LIFR	0.00180638	21.2923	0.4817	11,784 European ancestry individuals
rs147006060	A	G	A	G	-0.2602	-0.114589	0.0179	0.025641	21	42360698	TFF1	0.117028	0.0731087	SNHL	21	43780807	0.0566	4.28e-06	11775	LIFR	0.00179267	21.1304	0.0179	11,784 European ancestry individuals
rs1690678	A	C	A	C	0.0904	-0.0370236	0.1109	0.134869	10	27641889	MKX	0.272282	0.0337246	SNHL	10	27930818	0.0192	2.5e-06	11784	LIFR	0.00188024	22.1646	0.1109	11,784 European ancestry individuals
rs2289779	T	G	T	G	0.0788	0.00236704	0.5419	0.528426	5	38527126	LIFR	0.918127	0.0230272	SNHL	5	38527228	0.0134	4.09e-09	11336	LIFR	0.00292999	34.5755	0.4581	11,784 European ancestry individuals
rs41307428	T	C	T	C	0.2027	0.0641779	0.067	0.118509	9	133471682	SLC2A6	0.0700471	0.035426	SNHL	9	136336804	0.0299	1.21e-11	11774	LIFR	0.00389018	45.9506	0.067	11,784 European ancestry individuals
rs4937122	T	G	T	G	0.1262	0.0479726	0.9129	0.89556	11	126358764	ST3GAL4	0.20356	0.0377299	SNHL	11	126228659	0.0248	3.61e-07	11336	LIFR	0.00219562	25.8906	0.0871	11,784 European ancestry individuals
rs62258077	T	C	T	C	-0.063	-0.028042	0.6603	0.752909	3	58377644	PXK	0.292238	0.0266249	SNHL	3	58363371	0.013	1.26e-06	11762	LIFR	0.00199171	23.4812	0.3397	11,784 European ancestry individuals
rs635634	T	C	T	C	-0.2885	0.0244328	0.1918	0.201996	9	133279427	ABO	0.391936	0.0285393	SNHL	9	136155000	0.0153	2.61e-79	11784	LIFR	0.0293277	355.496	0.1918	11,784 European ancestry individuals
rs72730728	A	T	A	T	0.1414	-0.00106598	0.9403	0.938954	5	36424139	RANBP3L	0.982444	0.0484426	SNHL	5	36424241	0.0302	2.84e-06	11336	LIFR	0.0018594	21.9185	0.0597	11,784 European ancestry individuals
rs72837682	T	C	T	C	-0.08	0.0203028	0.7807	0.717628	17	7160331	ASGR1	0.431946	0.0258349	SNHL	17	7063650	0.0172	3.3e-06	11336	LIFR	0.00183494	21.6296	0.2193	11,784 European ancestry individuals
rs73157388	T	C	T	C	-0.1306	-0.0533452	0.9229	0.88928	7	79720414	MAGI2	0.148889	0.0369564	SNHL	7	79349730	0.0285	4.6e-06	11336	LIFR	0.00178123	20.9953	0.0771	11,784 European ancestry individuals
rs778016	A	G	A	G	-0.0681	0.00809082	0.2875	0.315945	6	68208688	ADGRB3	0.743363	0.0247121	SNHL	6	68918580	0.0145	2.65e-06	9883	LIFR	0.00187086	22.0538	0.2875	11,784 European ancestry individuals
rs9313148	C	G	C	G	-0.0824	0.0397671	0.1414	0.114963	5	6378079	MED10	0.269789	0.0360356	SNHL	5	6378192	0.0173	1.91e-06	11777	LIFR	0.00192408	22.6824	0.1414	11,784 European ancestry individuals
rs11622090	T	C	T	C	-0.0588	-0.0130221	0.3206	0.258157	14	92863347	GOLGA5	0.620052	0.026266	SNHL	14	93329692	0.0128	4.35e-06	13236	CD5	0.00159179	21.0994	0.3206	14,735 European ancestry individuals
rs117276991	A	G	A	G	-0.1261	-0.0490663	0.0751	0.0960938	10	6209728	PFKFB3	0.212435	0.0393507	SNHL	10	6251691	0.0256	8.4e-07	14287	CD5	0.00182978	24.2597	0.0751	14,735 European ancestry individuals
rs117516652	A	G	A	G	0.2374	0.100162	0.9826	0.983712	13	38429186	UFM1	0.280043	0.0927232	SNHL	13	39003323	0.0476	6.12e-07	14248	CD5	0.00187575	24.8703	0.0174	14,735 European ancestry individuals
rs12416520	A	G	A	G	-0.0629	0.0323083	0.7492	0.783958	10	69452189	TSPAN15	0.246074	0.0278534	SNHL	10	71211945	0.0132	1.89e-06	14709	CD5	0.00171259	22.7032	0.2508	14,735 European ancestry individuals
rs1259355	A	G	A	G	0.0569	-0.0361687	0.4361	0.374275	12	31535601	DENND5B	0.126503	0.02367	SNHL	12	31688535	0.0119	1.74e-06	14287	CD5	0.00172435	22.8594	0.4361	14,735 European ancestry individuals
rs17345759	A	C	A	C	-0.1134	-0.00768279	0.9301	0.934273	7	97870098	ASNS	0.868682	0.0464686	SNHL	7	97499410	0.0245	3.68e-06	14287	CD5	0.00161598	21.4204	0.0699	14,735 European ancestry individuals
rs17769062	T	C	T	C	0.1638	-0.0027157	0.9589	0.97163	9	27496606	MOB3B	0.969145	0.0702072	SNHL	9	27496604	0.0334	9.38e-07	14287	CD5	0.0018138	24.0475	0.0411	14,735 European ancestry individuals
rs2237450	T	C	T	C	0.0623	-0.0471399	0.6389	0.648278	7	50648320	GRB10	0.0499298	0.0240441	SNHL	7	50716017	0.0124	5.06e-07	14287	CD5	0.00190348	25.2387	0.3611	14,735 European ancestry individuals
rs3104373	T	C	T	C	0.0973	0.0128936	0.1469	0.137655	6	32632598	HLA-DQA1	0.696774	0.0330878	SNHL	6	32600375	0.0165	3.7e-09	14735	CD5	0.00262036	34.769	0.1469	14,735 European ancestry individuals
rs3184504	T	C	T	C	0.1427	0.010089	0.4764	0.407398	12	111446804	SH2B3	0.665535	0.0233388	SNHL	12	111884608	0.0128	7.29e-29	11784	CD5	0.00930277	124.269	0.4764	14,735 European ancestry individuals
rs4073745	A	G	A	G	-0.0683	0.0126294	0.7003	0.701828	5	177306340	MXD3,PRELID1	0.6159	0.0251746	SNHL	5	176733341	0.0131	1.85e-07	14287	CD5	0.00204951	27.179	0.2997	14,735 European ancestry individuals
rs4893	A	G	A	G	0.1471	-0.0871719	0.9627	0.961579	19	48330351	EMP3	0.146413	0.0600227	SNHL	19	48833608	0.0313	2.61e-06	14735	CD5	0.00166593	22.0837	0.0373	14,735 European ancestry individuals
rs4939490	C	G	C	G	0.1083	0.000915994	0.6328	0.714659	11	61026179	CD6	0.971097	0.0252806	SNHL	11	60793651	0.012	1.8e-19	14735	CD5	0.00611608	81.4383	0.3672	14,735 European ancestry individuals
rs563284470	A	G	A	G	0.1833	-0.0618196	0.9694	0.976164	3	47197967	KIF9	0.411027	0.0751982	SNHL	3	47239457	0.0391	2.76e-06	11720	CD5	0.00165766	21.9738	0.0306	14,735 European ancestry individuals
rs60562286	A	T	A	T	-0.1681	0.246266	0.0327	0.0169645	10	112694428	VTI1A	0.00284302	0.0825229	SNHL	10	114454187	0.0352	1.79e-06	14726	CD5	0.00172007	22.8026	0.0327	14,735 European ancestry individuals
rs61747728	T	C	T	C	0.1841	0.0674819	0.0399	0.0627477	1	179557079	NPHS2	0.158186	0.0478188	SNHL	1	179526214	0.0313	4.06e-09	14287	CD5	0.00260692	34.5902	0.0399	14,735 European ancestry individuals
rs61768480	A	G	A	G	0.0695	-0.0155884	0.2776	0.31928	1	1167770	TTLL10	0.535887	0.0251814	SNHL	1	1103150	0.0147	2.27e-06	13670	CD5	0.00168595	22.3496	0.2776	14,735 European ancestry individuals
rs674379	C	G	C	G	0.1193	-0.0186844	0.6395	0.673494	11	61155089	VPS37C	0.444219	0.0244212	SNHL	11	60922561	0.0126	2.85e-21	12835	CD5	0.00672747	89.6343	0.3605	14,735 European ancestry individuals
rs7242462	A	G	A	G	-0.1199	-0.0485605	0.8853	0.859922	18	48019349	ZBTB7C	0.141935	0.0330654	SNHL	18	45545720	0.0187	1.44e-10	14287	CD5	0.00309636	41.1045	0.1147	14,735 European ancestry individuals
rs72821405	T	C	T	C	-0.1014	0.0419976	0.0833	0.0888705	6	4714563	CDYL	0.304015	0.0408592	SNHL	6	4714797	0.0217	2.97e-06	14727	CD5	0.00164696	21.8319	0.0833	14,735 European ancestry individuals
rs116928468	A	G	A	G	-0.2566	-0.0330249	0.019	0.0616544	17	77182732	SEC14L1	0.492901	0.0481622	SNHL	17	75178814	0.0536	1.69e-06	11770	OSM	0.00209934	22.9142	0.019	14,736 European ancestry individuals
rs117867445	C	G	C	G	0.2926	0.00172409	0.0172	0.00962788	9	134984662	FCN1	0.988515	0.119775	SNHL	9	137876508	0.0621	2.46e-06	10471	OSM	0.00203373	22.1966	0.0172	14,736 European ancestry individuals
rs2285179	A	G	A	G	-0.0663	0.0223396	0.5586	0.560607	22	37815947	GCAT	0.33554	0.0231976	SNHL	22	38211954	0.0122	5.5e-08	14288	OSM	0.00270361	29.5276	0.4414	14,736 European ancestry individuals
rs2511241	T	C	T	C	0.177	0.0125679	0.9163	0.922655	11	73234296	P2RY2	0.771235	0.0432246	SNHL	11	72945341	0.0236	6.38e-14	13668	OSM	0.00513687	56.2397	0.0837	14,736 European ancestry individuals
rs28444486	A	G	A	G	0.0636	0.00960419	0.7378	0.747643	22	48835728	FAM19A5	0.716073	0.026406	SNHL	22	49231540	0.0136	2.92e-06	14735	OSM	0.00200345	21.8654	0.2622	14,736 European ancestry individuals
rs3859189	A	G	A	G	0.1101	-0.00975201	0.5367	0.558404	17	39980780	PSMD3	0.67338	0.0231356	SNHL	17	38137033	0.0117	4.95e-21	14729	OSM	0.00806305	88.5367	0.4633	14,736 European ancestry individuals
rs4823082	C	G	C	G	-0.159	-0.0485666	0.0363	0.0340976	22	30204116	HORMAD2	0.445288	0.0636276	SNHL	22	30600105	0.0346	4.32e-06	14724	OSM	0.0019347	21.1136	0.0363	14,736 European ancestry individuals
rs559651	T	C	T	C	-0.0594	0.0345992	0.6496	0.624679	8	41697848	ANK1	0.14521	0.0237525	SNHL	8	41555366	0.0125	2.01e-06	14715	OSM	0.00206855	22.5774	0.3504	14,736 European ancestry individuals
rs61897429	A	G	A	G	-0.0847	0.0465605	0.139	0.14043	11	47403313	SLC39A13	0.161031	0.0332193	SNHL	11	47424864	0.017	6.28e-07	14735	OSM	0.00227349	24.8193	0.139	14,736 European ancestry individuals
rs653178	T	C	T	C	-0.0728	-0.0117311	0.5224	0.585352	12	111569952	ATXN2	0.614066	0.0232633	SNHL	12	112007756	0.0132	3.48e-08	11785	OSM	0.0027843	30.4113	0.4776	14,736 European ancestry individuals
rs7007281	A	T	A	T	0.1155	-0.0608383	0.9154	0.934201	8	2764321	CSMD1	0.190944	0.0465199	SNHL	8	2621859	0.0243	2e-06	11775	OSM	0.00206949	22.5877	0.0846	14,736 European ancestry individuals
rs7102957	T	C	T	C	-0.0803	-0.0249017	0.8631	0.804805	11	102463421	TMEM123	0.394813	0.0292643	SNHL	11	102334152	0.0173	3.46e-06	14288	OSM	0.00197376	21.5407	0.1369	14,736 European ancestry individuals
rs76275710	A	G	A	G	0.2665	-0.0897422	0.0176	0.0282603	10	29743204	SVIL	0.195143	0.0692715	SNHL	10	30032133	0.0525	3.85e-07	14735	OSM	0.00235973	25.763	0.0176	14,736 European ancestry individuals
rs80303768	A	G	A	G	-0.152	0.0139747	0.0371	0.012189	21	41222751	BACE2	0.89274	0.103641	SNHL	21	42594678	0.0327	3.35e-06	14722	OSM	0.00197945	21.6029	0.0371	14,736 European ancestry individuals
rs9264931	T	C	T	C	-0.1048	0.00711375	0.8812	0.938954	6	31306419	HLA-C	0.881744	0.0478207	SNHL	6	31274196	0.0191	4.09e-08	14736	OSM	0.00275594	30.1007	0.1188	14,736 European ancestry individuals
rs116935210	A	G	A	G	0.2387	0.0441135	0.9848	0.939361	22	34508602	ISX	0.363749	0.0485701	SNHL	22	34904594	0.0512	3.13e-06	14733	IL-18R1	0.0014731	21.7323	0.0152	14,743 European ancestry individuals
rs117145942	A	G	A	G	-0.3006	0.245499	0.0131	0.00542671	7	29651061	PRR15	0.12599	0.160446	SNHL	7	29690677	0.0649	3.63e-06	13164	IL-18R1	0.001454	21.4501	0.0131	14,743 European ancestry individuals
rs117195704	A	G	A	G	-0.1505	-0.0454087	0.0389	0.0241604	10	59619951	SLC16A9	0.546005	0.0752104	SNHL	10	61379709	0.0313	1.52e-06	14730	IL-18R1	0.00156679	23.1167	0.0389	14,743 European ancestry individuals
rs117599131	A	C	A	C	-0.1483	-0.000777059	0.0536	0.052744	16	87893276	CA5A	0.98799	0.0516213	SNHL	16	87926882	0.0317	2.89e-06	13231	IL-18R1	0.0014833	21.8829	0.0536	14,743 European ancestry individuals
rs1760941	A	C	A	C	0.0657	0.0274746	0.7591	0.804955	14	20461879	TMEM55B	0.34837	0.0292983	SNHL	14	20930038	0.0142	3.71e-06	14295	IL-18R1	0.00145088	21.404	0.2409	14,743 European ancestry individuals
rs2570479	A	C	A	C	0.066	-0.00264415	0.5583	0.406305	2	103913719	POU3F3	0.91005	0.0234046	SNHL	2	104530177	0.0135	1.01e-06	11345	IL-18R1	0.00161966	23.898	0.4417	14,743 European ancestry individuals
rs2732865	A	C	A	C	0.3635	-0.0054505	0.0405	0.0209261	2	102785321	TMEM182	0.946367	0.0810243	SNHL	2	103401780	0.0303	3.7e-33	14743	IL-18R1	0.0096741	143.901	0.0405	14,743 European ancestry individuals
rs28929474	T	C	T	C	0.2643	0.0576444	0.0204	0.0197379	14	94378610	SERPINA1	0.48669	0.0828721	SNHL	14	94844947	0.0445	2.86e-09	14743	IL-18R1	0.00238861	35.2708	0.0204	14,743 European ancestry individuals
rs34174304	A	G	A	G	0.073	0.00146335	0.8157	0.841288	20	52577438	ZFP64	0.962765	0.0313463	SNHL	20	51193977	0.0149	9.62e-07	14725	IL-18R1	0.00162658	24.0002	0.1843	14,743 European ancestry individuals
rs35021151	A	G	A	G	-0.1646	-0.0854178	0.0317	0.0345595	3	58429057	PDHB	0.174305	0.0628765	SNHL	3	58414784	0.0342	1.49e-06	14735	IL-18R1	0.00156976	23.1605	0.0317	14,743 European ancestry individuals
rs55871806	C	G	C	G	0.5302	-0.00512111	0.1737	0.209781	2	102264346	IL1RL2	0.856266	0.0282732	SNHL	2	102880806	0.0152	1e-200	14733	IL-18R1	0.076285	1216.56	0.1737	14,743 European ancestry individuals
rs62257659	A	G	A	G	-0.2015	0.0188433	0.9745	0.986728	3	79540268	ROBO1	0.852292	0.101202	SNHL	3	79589418	0.042	1.61e-06	14727	IL-18R1	0.00155985	23.014	0.0255	14,743 European ancestry individuals
rs73176827	T	C	T	C	-0.1045	0.0277392	0.0762	0.0598803	7	156256083	RNF32	0.564968	0.048202	SNHL	7	156048777	0.022	2.03e-06	14733	IL-18R1	0.00152908	22.5594	0.0762	14,743 European ancestry individuals
rs7512350	A	G	A	G	0.0921	-0.00193621	0.1213	0.132401	1	15078298	KAZN	0.954527	0.0339553	SNHL	1	15404794	0.0201	4.6e-06	11771	IL-18R1	0.00142304	20.9927	0.1213	14,743 European ancestry individuals
rs75366565	T	C	T	C	-0.401	0.000975403	0.1988	0.204096	2	102549829	SLC9A4	0.972666	0.0284669	SNHL	2	103166288	0.0142	1.92e-175	14735	IL-18R1	0.0513485	797.358	0.1988	14,743 European ancestry individuals
rs7642750	A	C	A	C	0.0935	0.0260011	0.8764	0.88738	3	10538597	ATP2B2	0.475047	0.0364012	SNHL	3	10580281	0.02	2.94e-06	11788	IL-18R1	0.00148125	21.8527	0.1236	14,743 European ancestry individuals
rs78035061	A	C	A	C	0.1039	0.0415546	0.0787	0.0730008	6	801754	EXOC2	0.341964	0.0437283	SNHL	6	801754	0.0222	2.87e-06	14295	IL-18R1	0.00148453	21.9011	0.0787	14,743 European ancestry individuals
rs78199195	A	G	A	G	-0.0956	-0.0306514	0.8928	0.914906	3	147164328	ZIC4	0.456684	0.0411805	SNHL	3	146882115	0.0196	1.07e-06	14295	IL-18R1	0.00161217	23.7873	0.1072	14,743 European ancestry individuals
rs78357146	A	G	A	G	-0.3382	-0.0385981	0.9715	0.990197	17	66308933	PRKCA	0.742005	0.117248	SNHL	17	64305051	0.0378	3.65e-19	14743	IL-18R1	0.00540405	80.0396	0.0285	14,743 European ancestry individuals
rs78714574	C	G	C	G	0.4727	0.0694089	0.0198	0.0294531	2	102021223	IL1R2	0.301828	0.0672226	SNHL	2	102637685	0.0474	2.01e-23	14735	IL-18R1	0.00670504	99.4387	0.0198	14,743 European ancestry individuals
rs79097546	T	C	T	C	-0.2754	0.141339	0.9865	0.99489	22	19674796	2024-09-05	0.378538	0.160505	SNHL	22	19662319	0.056	8.75e-07	14256	IL-18R1	0.00163888	24.182	0.0135	14,743 European ancestry individuals
rs80317525	A	G	A	G	0.1408	-0.00993617	0.0468	0.0130994	7	47477593	TNS3	0.922128	0.101645	SNHL	7	47517191	0.0299	2.49e-06	14730	IL-18R1	0.00150286	22.172	0.0468	14,743 European ancestry individuals
rs116963481	A	G	A	G	0.2805	-0.0505887	0.9846	0.976192	10	33995478	PARD3	0.506767	0.0762016	SNHL	10	34284406	0.0592	2.16e-06	11793	IL-4	0.00281493	22.4447	0.0154	11,793 European ancestry individuals
rs11989681	A	G	A	G	0.0678	0.0392158	0.5982	0.659266	8	22792399	PEBP4	0.105641	0.0242357	SNHL	8	22649912	0.0136	6.19e-07	11345	IL-4	0.00311527	24.8469	0.4018	11,793 European ancestry individuals
rs12641440	C	G	C	G	-0.1181	0.0342944	0.9065	0.879991	4	184608480	CASP3	0.334989	0.0355709	SNHL	4	185529634	0.025	2.31e-06	11345	IL-4	0.00279816	22.3106	0.0935	11,793 European ancestry individuals
rs13130198	A	G	A	G	-0.0773	-0.00626679	0.2374	0.240012	4	40155261	N4BP2	0.81601	0.0269332	SNHL	4	40156881	0.0159	1.16e-06	11345	IL-4	0.00296309	23.6296	0.2374	11,793 European ancestry individuals
rs13418255	A	G	A	G	0.0701	0.000826065	0.7233	0.62534	2	107051719	ST6GAL2	0.972464	0.0239311	SNHL	2	107668175	0.0153	4.61e-06	11345	IL-4	0.00263255	20.9867	0.2767	11,793 European ancestry individuals
rs1490743	T	G	T	G	-0.1338	0.0324923	0.0752	0.0553494	9	114273767	COL27A1	0.515861	0.0500083	SNHL	9	117036047	0.0278	1.49e-06	10281	IL-4	0.00290421	23.1587	0.0752	11,793 European ancestry individuals
rs2502347	T	C	T	C	-0.077	-0.0312079	0.2195	0.248804	1	242908088	CEP170	0.241617	0.0266516	SNHL	1	243071390	0.0167	4.01e-06	11345	IL-4	0.00266599	21.2539	0.2195	11,793 European ancestry individuals
rs4876407	T	G	T	G	-0.1391	-0.00425449	0.9451	0.93978	8	118262010	SAMD12	0.929979	0.048417	SNHL	8	119274249	0.0299	3.28e-06	11788	IL-4	0.00271394	21.6373	0.0549	11,793 European ancestry individuals
rs75610895	T	C	T	C	-0.2354	-0.194534	0.0253	0.00874272	10	6758847	PRKCQ	0.114261	0.123175	SNHL	10	6800809	0.045	1.68e-07	11787	IL-4	0.00342898	27.3576	0.0253	11,793 European ancestry individuals
rs117164089	T	C	T	C	-0.271	0.0237586	0.014	0.00408481	19	43276244	PSG9	0.897866	0.185097	SNHL	19	43780396	0.0565	1.61e-06	13421	B-NGF	0.0017367	23.0026	0.014	14,743 European ancestry individuals
rs12188775	T	G	T	G	0.1213	0.0215836	0.9435	0.94832	5	133636071	FSTL4	0.678246	0.0520264	SNHL	5	132971762	0.0247	9.06e-07	14737	B-NGF	0.00182043	24.1136	0.0565	14,743 European ancestry individuals
rs12259196	A	G	A	G	-0.075	0.053627	0.1928	0.149782	10	88079673	PTEN	0.0954333	0.032162	SNHL	10	89839430	0.0148	4.03e-07	13244	B-NGF	0.00193818	25.6764	0.1928	14,743 European ancestry individuals
rs12533747	A	G	A	G	0.1389	-0.0630215	0.0802	0.0647428	7	30905284	RP5-877J2.1	0.183942	0.0474305	SNHL	7	30944899	0.0276	4.84e-07	14295	B-NGF	0.00191158	25.3233	0.0802	14,743 European ancestry individuals
rs12539643	C	G	C	G	0.1867	-0.0240884	0.966	0.950749	7	151321935	NUB1	0.650858	0.0532257	SNHL	7	151019021	0.0408	4.74e-06	11344	B-NGF	0.00158095	20.9364	0.034	14,743 European ancestry individuals
rs13058191	C	G	C	G	-0.2164	-0.0771706	0.0256	0.013739	22	49380054	BRD1	0.439391	0.0998039	SNHL	22	49775973	0.0467	3.59e-06	14295	B-NGF	0.00162111	21.4692	0.0256	14,743 European ancestry individuals
rs140072192	A	G	A	G	0.2773	0.0276722	0.0196	0.00386153	16	3277943	ZNF263	0.88347	0.188796	SNHL	16	3327943	0.0602	4.1e-06	11925	B-NGF	0.00160195	21.2149	0.0196	14,743 European ancestry individuals
rs148834134	T	C	T	C	0.2541	-0.0636446	0.0235	0.00462949	21	42522516	SLC37A1	0.7071	0.169379	SNHL	21	43942626	0.0556	4.87e-06	13421	B-NGF	0.00157693	20.8831	0.0235	14,743 European ancestry individuals
rs17647697	A	C	A	C	-0.1617	0.00844848	0.9727	0.97428	7	130617216	COPG2	0.907599	0.0727892	SNHL	7	130302087	0.0352	4.35e-06	14741	B-NGF	0.00159323	21.0993	0.0273	14,743 European ancestry individuals
rs17689534	A	G	A	G	0.2208	0.260659	0.0229	0.00368931	4	165886488	TLL1	0.180372	0.194578	SNHL	4	166807640	0.0462	1.76e-06	13421	B-NGF	0.00172426	22.8375	0.0229	14,743 European ancestry individuals
rs1878359	A	G	A	G	0.0626	-0.00662897	0.719	0.687396	8	121936573	HAS2	0.791077	0.0250233	SNHL	8	122948812	0.0126	6.76e-07	14740	B-NGF	0.00186309	24.6798	0.281	14,743 European ancestry individuals
rs3128517	T	C	T	C	-0.0775	-0.0113038	0.4965	0.47052	9	87747125	CTSL	0.623274	0.0230118	SNHL	9	90362040	0.0118	5.11e-11	14295	B-NGF	0.00325134	43.1294	0.4965	14,743 European ancestry individuals
rs34559191	T	C	T	C	0.0607	-0.011762	0.3088	0.297469	19	16324126	KLF2	0.640711	0.0252021	SNHL	19	16434937	0.0124	9.82e-07	13675	B-NGF	0.00180878	23.959	0.3088	14,743 European ancestry individuals
rs397081	T	C	T	C	0.1203	0.0874985	0.9514	0.965068	6	32224840	NOTCH4	0.158554	0.0620578	SNHL	6	32192617	0.0262	4.4e-06	14743	B-NGF	0.00159175	21.0796	0.0486	14,743 European ancestry individuals
rs4017	T	C	T	C	-0.1187	-0.0512023	0.9491	0.974148	4	163142947	NAF1	0.477334	0.0720552	SNHL	4	164064099	0.0258	4.21e-06	14742	B-NGF	0.0015981	21.1639	0.0509	14,743 European ancestry individuals
rs62092633	T	C	T	C	-0.1249	0.0428777	0.1005	0.14112	18	57774394	ATP8B1	0.200684	0.0335085	SNHL	18	55441626	0.0259	1.42e-06	11344	B-NGF	0.00175549	23.252	0.1005	14,743 European ancestry individuals
rs62494116	T	C	T	C	0.0578	0.000701749	0.6636	0.698015	8	13474533	DLC1	0.977583	0.0249742	SNHL	8	13332042	0.0117	7.81e-07	14729	B-NGF	0.00184213	24.4016	0.3364	14,743 European ancestry individuals
rs6328	A	C	A	C	-0.0797	-0.0304702	0.3498	0.328265	1	115287322	NGF	0.212619	0.0244466	SNHL	1	115829943	0.0122	6.46e-11	13224	B-NGF	0.00321688	42.6708	0.3498	14,743 European ancestry individuals
rs72673086	A	G	A	G	0.0584	-0.025899	0.3152	0.357554	4	95902992	PDHA2	0.279238	0.0239355	SNHL	4	96824143	0.0126	3.57e-06	12858	B-NGF	0.00162187	21.4792	0.3152	14,743 European ancestry individuals
rs77493302	T	C	T	C	0.0853	-0.00574233	0.8904	0.886989	6	838092	EXOC2	0.874715	0.0364194	SNHL	6	838092	0.0185	4.01e-06	14743	B-NGF	0.00160507	21.2564	0.1096	14,743 European ancestry individuals
rs9479501	T	G	T	G	0.0629	-0.0292048	0.2135	0.216629	6	153079283	RGS17	0.295192	0.0278991	SNHL	6	153400418	0.0137	4.41e-06	14729	B-NGF	0.0015915	21.0763	0.2135	14,743 European ancestry individuals
rs117191103	T	C	T	C	0.3553	-0.124642	0.0208	0.0278255	20	45835717	SNX21	0.0737174	0.0696965	SNHL	20	44464356	0.0437	4.28e-16	14736	CD40L	0.00446585	66.095	0.0208	14,736 European ancestry individuals
rs12152184	A	G	A	G	0.1085	-0.0128943	0.8849	0.885756	22	44606929	PRR5	0.721244	0.0361391	SNHL	22	45002809	0.0205	1.21e-07	12402	CD40L	0.00189735	28.0087	0.1151	14,736 European ancestry individuals
rs12500563	T	G	T	G	0.3143	0.0543138	0.9875	0.997603	4	7302699	SORCS2	0.820409	0.239248	SNHL	4	7304426	0.0687	4.76e-06	10795	CD40L	0.00141834	20.9275	0.0125	14,736 European ancestry individuals
rs12624433	A	G	A	G	-0.4185	0.0227007	0.2558	0.263452	20	46052214	SLC12A5	0.383613	0.026055	SNHL	20	44680853	0.0133	1e-200	14287	CD40L	0.0629602	989.985	0.2558	14,736 European ancestry individuals
rs138897138	A	G	A	G	0.109	0.0571778	0.914	0.915245	2	121973851	TSN	0.165757	0.0412549	SNHL	2	122731427	0.0216	4.5e-07	14288	CD40L	0.00172511	25.4617	0.086	14,736 European ancestry individuals
rs3967170	A	G	A	G	0.0789	0.00790542	0.1353	0.158455	3	3731754	SUMF1	0.801051	0.0313722	SNHL	3	3773438	0.017	3.46e-06	14721	CD40L	0.00145963	21.5376	0.1353	14,736 European ancestry individuals
rs404842	A	G	A	G	-0.0599	-0.00385327	0.6433	0.595137	16	84270507	WFDC1	0.869334	0.0234235	SNHL	16	84304113	0.0123	1.12e-06	14287	CD40L	0.00160681	23.7129	0.3567	14,736 European ancestry individuals
rs4278412	C	G	C	G	0.1978	-0.0344086	0.0203	0.039793	1	211276815	RCOR3	0.564299	0.0596885	SNHL	1	211450157	0.0413	1.67e-06	14725	CD40L	0.00155417	22.9347	0.0203	14,736 European ancestry individuals
rs45456397	A	C	A	C	-0.1157	-0.0440369	0.0763	0.0833718	20	46353053	SLC35C2	0.28874	0.0415095	SNHL	20	44981692	0.023	4.89e-07	14288	CD40L	0.0017143	25.3018	0.0763	14,736 European ancestry individuals
rs4664334	T	C	T	C	0.0541	0.00589175	0.5003	0.484217	2	160512394	RBMS1	0.798687	0.0231007	SNHL	2	161368905	0.0118	4.55e-06	14288	CD40L	0.0014244	21.017	0.4997	14,736 European ancestry individuals
rs7250371	T	C	T	C	0.0686	0.0167615	0.3648	0.311732	19	57349717	ZNF304	0.497375	0.0246992	SNHL	19	57861085	0.0116	3.34e-09	14722	CD40L	0.00236768	34.9682	0.3648	14,736 European ancestry individuals
rs75626299	C	G	C	G	0.1458	0.0304206	0.9638	0.968361	9	29426601	LINGO2	0.646335	0.0662962	SNHL	9	29426599	0.0316	3.95e-06	14728	CD40L	0.00144256	21.2854	0.0362	14,736 European ancestry individuals
rs8024256	A	G	A	G	-0.0562	-0.00084282	0.3092	0.293722	15	26584374	GABRB3	0.97334	0.0252193	SNHL	15	26829521	0.0121	3.41e-06	14736	CD40L	0.0014618	21.5696	0.3092	14,736 European ancestry individuals
rs9526031	A	C	A	C	0.064	-0.0188525	0.4882	0.593593	13	45020932	GPALPP1	0.421696	0.0234634	SNHL	13	45595067	0.012	9.64e-08	14288	CD40L	0.00192655	28.4406	0.4882	14,736 European ancestry individuals
rs9993874	A	G	A	G	-0.0582	-0.00637508	0.4883	0.486181	4	54180557	RP11-231C18.3	0.781052	0.0229363	SNHL	4	55046724	0.0125	3.22e-06	12403	CD40L	0.00146895	21.6754	0.4883	14,736 European ancestry individuals
rs117263973	A	G	A	G	0.3467	-0.193075	0.0109	0.00597634	21	40923228	DSCAM	0.1889	0.146955	SNHL	21	42295154	0.0752	4.02e-06	10858	IL-22RA1	0.00180311	21.2519	0.0109	11,793 European ancestry individuals
rs12240324	A	G	A	G	0.2203	0.0955252	0.9713	0.95724	10	44173889	C10orf142	0.0964295	0.0574618	SNHL	10	44669337	0.047	2.77e-06	11793	IL-22RA1	0.00186362	21.9664	0.0287	11,793 European ancestry individuals
rs13257574	T	C	T	C	0.2714	0.163644	0.0167	0.00963188	8	86473536	RMDN1,WWP1	0.167219	0.11848	SNHL	8	87485765	0.0584	3.36e-06	11306	IL-22RA1	0.00183203	21.5934	0.0167	11,793 European ancestry individuals
rs1473089	A	C	A	C	0.2679	-0.157216	0.0253	0.00264936	4	26141460	RBPJ	0.494591	0.230177	SNHL	4	26143082	0.0561	1.79e-06	10916	IL-22RA1	0.00193425	22.8006	0.0253	11,793 European ancestry individuals
rs17256492	T	C	T	C	-0.0751	0.0214228	0.7694	0.840539	14	61928189	SYT16	0.497577	0.0315826	SNHL	14	62394907	0.0162	3.56e-06	11345	IL-22RA1	0.00182302	21.487	0.2306	11,793 European ancestry individuals
rs3181361	T	C	T	C	0.27	-0.226309	0.0163	0.0102305	9	114905169	TNFSF8	0.0439238	0.112322	SNHL	9	117667449	0.0582	3.5e-06	11345	IL-22RA1	0.00182567	21.5183	0.0163	11,793 European ancestry individuals
rs4811167	T	C	T	C	0.0632	-0.035691	0.5504	0.574232	20	51385215	NFATC2	0.124308	0.0232221	SNHL	20	50001752	0.0134	2.4e-06	11793	IL-22RA1	0.00188686	22.2408	0.4496	11,793 European ancestry individuals
rs56282088	A	G	A	G	0.2815	0.0733017	0.0165	0.00264479	8	80590101	ZNF704	0.741392	0.222119	SNHL	8	81502336	0.0571	8.23e-07	10919	IL-22RA1	0.00206121	24.3003	0.0165	11,793 European ancestry individuals
rs75590335	A	G	A	G	0.1722	0.0581911	0.0376	0.04584	4	156110593	CTSO	0.295294	0.0556012	SNHL	4	157031745	0.037	3.25e-06	11345	IL-22RA1	0.00183738	21.6565	0.0376	11,793 European ancestry individuals
rs78594373	T	C	T	C	-0.1271	-0.00338956	0.0671	0.0455187	2	85092921	KCMF1	0.950606	0.0547186	SNHL	2	85320044	0.0273	3.23e-06	11767	IL-22RA1	0.00183866	21.6717	0.0671	11,793 European ancestry individuals
rs79229049	A	T	A	T	-0.2102	-0.123233	0.9695	0.982695	7	81525425	HGF	0.170574	0.0899273	SNHL	7	81154741	0.0412	3.36e-07	11781	IL-22RA1	0.00220722	26.0254	0.0305	11,793 European ancestry individuals
rs117265389	C	G	C	G	0.1734	-0.0612877	0.0256	0.0297661	16	4888451	PPL	0.360656	0.0670458	SNHL	16	4938452	0.0377	4.24e-06	14733	MCP-1	0.00143579	21.1522	0.0256	14,733 European ancestry individuals
rs117317477	T	G	T	G	-0.3227	-0.0542841	0.0125	0.0492942	22	21567631	UBE2L3	0.311435	0.0536291	SNHL	22	21921920	0.0704	4.57e-06	11725	MCP-1	0.00142604	21.0084	0.0125	14,733 European ancestry individuals
rs117510656	T	C	T	C	-0.2587	0.154442	0.9806	0.9765	11	87566778	TMEM135	0.0426658	0.0761935	SNHL	11	87277670	0.0562	4.16e-06	14285	MCP-1	0.00143812	21.1866	0.0194	14,733 European ancestry individuals
rs11870164	T	C	T	C	0.0751	0.044431	0.2772	0.288812	17	34240660	CCL2	0.078986	0.0252938	SNHL	17	32567679	0.013	7.61e-09	14733	MCP-1	0.00226312	33.3683	0.2772	14,733 European ancestry individuals
rs12075	A	G	A	G	0.1694	0.013313	0.5552	0.532163	1	159205564	ACKR1	0.563359	0.0230385	SNHL	1	159175354	0.0113	8.39e-51	14730	MCP-1	0.0150448	224.704	0.4448	14,733 European ancestry individuals
rs12133241	T	G	T	G	0.0728	0.0355875	0.8345	0.844028	1	13933725	KAZN	0.259263	0.0315454	SNHL	1	14260220	0.0157	3.54e-06	14713	MCP-1	0.00145924	21.4983	0.1655	14,733 European ancestry individuals
rs12367122	A	G	A	G	0.0739	0.0184987	0.1756	0.174174	12	30845435	TSPAN11	0.54237	0.0303639	SNHL	12	30998369	0.0159	3.35e-06	14284	MCP-1	0.00146608	21.5991	0.1756	14,733 European ancestry individuals
rs146186562	T	G	T	G	-0.2293	-0.0495128	0.9789	0.966903	6	20408498	E2F3	0.445989	0.0649672	SNHL	6	20408729	0.0497	3.96e-06	14285	MCP-1	0.00144466	21.2832	0.0211	14,733 European ancestry individuals
rs148307902	A	G	A	G	0.2553	0.067618	0.0243	0.0117809	5	2884900	C5orf38	0.527098	0.106916	SNHL	5	2885014	0.0538	2.08e-06	13798	MCP-1	0.00152817	22.5153	0.0243	14,733 European ancestry individuals
rs149604038	C	G	C	G	-0.2813	-0.135743	0.9851	0.988902	3	185745757	IGF2BP2	0.217936	0.110177	SNHL	3	185463545	0.0556	4.21e-07	13798	MCP-1	0.00173674	25.5936	0.0149	14,733 European ancestry individuals
rs181998213	T	C	T	C	0.3723	-0.0572641	0.9872	0.95395	3	46478298	LTF	0.301553	0.0554289	SNHL	3	46519788	0.0695	8.47e-08	14285	MCP-1	0.00194657	28.6918	0.0128	14,733 European ancestry individuals
rs1846616	A	T	A	T	0.0856	-0.0374337	0.362	0.353328	3	45990949	FYCO1	0.119446	0.0240406	SNHL	3	46032441	0.0119	6.33e-13	14719	MCP-1	0.00350451	51.7362	0.362	14,733 European ancestry individuals
rs190108694	A	G	A	G	-0.2084	0.00720022	0.0286	0.018081	18	77421512	GALR1	0.934391	0.0874644	SNHL	18	75133468	0.0455	4.64e-06	11325	MCP-1	0.00142381	20.9756	0.0286	14,733 European ancestry individuals
rs207311	T	C	T	C	0.0579	-0.0389031	0.6697	0.640919	4	19074255	LCORL	0.10573	0.0240486	SNHL	4	19075878	0.0126	4.32e-06	14285	MCP-1	0.00143315	21.1133	0.3303	14,733 European ancestry individuals
rs34292320	T	C	T	C	-0.0684	0.0119396	0.2742	0.260812	13	42979689	EPSTI1	0.648873	0.0262221	SNHL	13	43553825	0.0134	3.32e-07	14285	MCP-1	0.0017678	26.0521	0.2742	14,733 European ancestry individuals
rs35728689	A	G	A	G	0.3004	0.0255476	0.0959	0.0792042	3	46348737	CCR2	0.546548	0.0423716	SNHL	3	46390228	0.0198	5.44e-52	14732	MCP-1	0.0154037	230.15	0.0959	14,733 European ancestry individuals
rs4682862	A	G	A	G	0.0576	0.0128712	0.6154	0.651769	3	42835921	ACKR2,KRBOX1,RP11-136C24.3	0.593414	0.0241081	SNHL	3	42877413	0.0122	2.34e-06	14285	MCP-1	0.00151275	22.2878	0.3846	14,733 European ancestry individuals
rs7619350	A	G	A	G	0.0986	-0.0388451	0.118	0.12472	3	132550591	ACAD11	0.26259	0.0346742	SNHL	3	132269435	0.0201	9.32e-07	11764	MCP-1	0.00163287	24.0604	0.118	14,733 European ancestry individuals
rs77128226	T	C	T	C	-0.1063	-0.0474534	0.0875	0.0551029	20	15232872	MACROD2	0.345344	0.0502866	SNHL	20	15213518	0.0218	1.08e-06	14285	MCP-1	0.00161343	23.7736	0.0875	14,733 European ancestry individuals
rs77344300	T	C	T	C	-0.1381	-0.0485051	0.0491	0.0451754	9	76223123	PCSK5	0.384067	0.0557257	SNHL	9	78838039	0.0293	2.44e-06	14733	MCP-1	0.00150763	22.2123	0.0491	14,733 European ancestry individuals
rs79697698	T	C	T	C	-0.348	0.122486	0.0136	0.0501737	20	9105433	PLCB4	0.0208886	0.0530244	SNHL	20	9086080	0.0653	9.86e-08	13752	MCP-1	0.00192661	28.397	0.0136	14,733 European ancestry individuals
rs9942602	T	C	T	C	0.0618	0.0141549	0.4922	0.399119	7	17937431	SNX13	0.545498	0.0234151	SNHL	7	17977054	0.0117	1.28e-07	14728	MCP-1	0.0018927	27.8963	0.4922	14,733 European ancestry individuals
rs117427219	A	G	A	G	-0.3062	0.0412128	0.0173	0.00238913	7	80735973	SEMA3C	0.858468	0.231111	SNHL	7	80365289	0.0629	1.13e-06	10850	TNF	0.00200698	23.6938	0.0173	11,785 European ancestry individuals
rs12328100	A	G	A	G	-0.0649	0.0101574	0.478	0.474602	2	86080005	POLR1A	0.658898	0.0230098	SNHL	2	86307128	0.013	5.97e-07	11784	TNF	0.00211053	24.9189	0.478	11,785 European ancestry individuals
rs12354434	A	G	A	G	-0.1207	0.0120092	0.0885	0.0923201	10	11427517	USP6NL	0.76479	0.0401381	SNHL	10	11469516	0.0247	1.03e-06	11337	TNF	0.00202231	23.8752	0.0885	11,785 European ancestry individuals
rs1266163	A	T	A	T	0.1372	-0.0895567	0.0615	0.030204	17	10600639	MYH3	0.182584	0.0671923	SNHL	17	10503956	0.0288	1.9e-06	11337	TNF	0.00192218	22.6908	0.0615	11,785 European ancestry individuals
rs12975019	C	G	C	G	-0.1127	-0.00313513	0.8939	0.892183	19	33144191	WDR88	0.93268	0.0371138	SNHL	19	33635097	0.0226	6.14e-07	10278	TNF	0.00210583	24.8632	0.1061	11,785 European ancestry individuals
rs1377015	A	G	A	G	-0.0653	0.00417498	0.2861	0.291873	10	105150212	SORCS3	0.868853	0.0252852	SNHL	10	106909970	0.0142	4.25e-06	11782	TNF	0.00179134	21.1435	0.2861	11,785 European ancestry individuals
rs138684734	A	G	A	G	0.2512	-0.223174	0.9796	0.994183	6	127172946	RSPO3	0.155398	0.157085	SNHL	6	127494091	0.0533	2.44e-06	10850	TNF	0.00188137	22.2081	0.0204	11,785 European ancestry individuals
rs141295666	T	C	T	C	0.3405	-0.0265508	0.0132	0.00623571	12	50430318	LARP4	0.853859	0.144144	SNHL	12	50824101	0.066	2.48e-07	11337	TNF	0.00225358	26.6117	0.0132	11,785 European ancestry individuals
rs148560093	A	G	A	G	-0.298	-0.118052	0.9824	0.995638	8	135649982	KHDRBS3	0.511635	0.179877	SNHL	8	136662225	0.0646	3.97e-06	9984	TNF	0.00180257	21.2762	0.0176	11,785 European ancestry individuals
rs333835	A	T	A	T	0.1289	-0.0528681	0.9163	0.934159	2	117234236	DDX18	0.248665	0.0458288	SNHL	2	117991812	0.0254	3.88e-07	11337	TNF	0.00218071	25.7493	0.0837	11,785 European ancestry individuals
rs4835254	T	C	T	C	-0.1517	0.0188431	0.9506	0.951862	4	145737368	C4orf51	0.728306	0.0542436	SNHL	4	146658520	0.031	9.9e-07	11770	TNF	0.00202803	23.9428	0.0494	11,785 European ancestry individuals
rs537908127	T	C	T	C	0.246	0.075952	0.0296	0.00708086	4	126033613	FAT4	0.580417	0.137401	SNHL	4	126954768	0.0472	1.87e-07	9243	TNF	0.00229982	27.1589	0.0296	11,785 European ancestry individuals
rs7621032	T	C	T	C	0.0674	0.0629273	0.4514	0.417138	3	108380933	MYH15	0.00670332	0.0232098	SNHL	3	108099780	0.0135	5.96e-07	11337	TNF	0.00211077	24.9218	0.4514	11,785 European ancestry individuals
rs7806921	T	C	T	C	-0.0606	-0.00898754	0.5366	0.590529	7	150443674	GIMAP8	0.700537	0.0233688	SNHL	7	150140762	0.0131	3.73e-06	11778	TNF	0.00181268	21.3958	0.4634	11,785 European ancestry individuals
rs867063	T	C	T	C	0.1175	0.0571163	0.078	0.0918507	6	44357412	RP11-444E17.6,SPATS1	0.151248	0.0397985	SNHL	6	44325149	0.0255	4.07e-06	11337	TNF	0.00179854	21.2286	0.078	11,785 European ancestry individuals
rs9614693	T	C	T	C	0.0826	-0.0519964	0.1679	0.15325	22	45536399	FBLN1	0.103273	0.0319155	SNHL	22	45932279	0.0177	3.06e-06	11763	TNF	0.00184467	21.7741	0.1679	11,785 European ancestry individuals
rs9913313	T	C	T	C	-0.0836	0.012564	0.344	0.353128	17	15836832	TBC1D26	0.603995	0.0242238	SNHL	17	15740146	0.0183	4.92e-06	7957	TNF	0.00176787	20.8659	0.344	11,785 European ancestry individuals
rs117428573	A	C	A	C	-0.3132	-0.0712427	0.0119	0.014437	8	27839464	PBK	0.4648	0.0974637	SNHL	8	27696981	0.0684	4.67e-06	10857	IL-15RA	0.0023606	20.962	0.0119	11,792 European ancestry individuals
rs117484888	A	G	A	G	0.3794	0.0629565	0.0158	0.00208428	21	13931456	LIPI	0.807268	0.258069	SNHL	21	15303777	0.0799	2.05e-06	7423	IL-15RA	0.00253813	22.5426	0.0158	11,792 European ancestry individuals
rs12570881	A	T	A	T	-0.0867	-0.0066021	0.8028	0.819842	10	5773231	GDI2	0.826935	0.030197	SNHL	10	5815194	0.0174	6.27e-07	11344	IL-15RA	0.0027941	24.8223	0.1972	11,792 European ancestry individuals
rs145793996	A	G	A	G	-0.2278	0.103443	0.9801	0.968264	11	37572544	C11orf74	0.113906	0.0654339	SNHL	11	37594094	0.0492	3.66e-06	11779	IL-15RA	0.00241349	21.4328	0.0199	11,792 European ancestry individuals
rs192538756	A	T	A	T	0.1159	-0.0550271	0.8743	0.857153	20	2648748	NOP56	0.100509	0.0335042	SNHL	20	2629394	0.0241	1.52e-06	9461	IL-15RA	0.00260326	23.1225	0.1257	11,792 European ancestry individuals
rs2228059	T	G	T	G	0.3692	0.025207	0.5146	0.5353	10	5960405	IL15RA	0.274928	0.0230879	SNHL	10	6002368	0.0127	8.39e-186	11344	IL-15RA	0.0870704	844.925	0.4854	11,792 European ancestry individuals
rs2836464	A	G	A	G	0.0796	0.0218305	0.8384	0.858202	21	38524668	ERG	0.50902	0.0330583	SNHL	21	39896592	0.0169	2.48e-06	11791	IL-15RA	0.00249738	22.1797	0.1616	11,792 European ancestry individuals
rs4459616	T	C	T	C	0.14	0.00643979	0.0658	0.0508783	18	12175380	ANKRD62	0.901463	0.0520118	SNHL	18	12175379	0.0294	1.92e-06	9899	IL-15RA	0.00255252	22.6706	0.0658	11,792 European ancestry individuals
rs6845172	C	G	C	G	0.0778	0.0246515	0.8203	0.78448	4	139736199	MAML3,MGST2	0.377477	0.027932	SNHL	4	140657353	0.0162	1.57e-06	11772	IL-15RA	0.00259608	23.0585	0.1797	11,792 European ancestry individuals
rs7137828	T	C	T	C	-0.0748	-0.0108808	0.5243	0.586608	12	111494996	ATXN2	0.640276	0.0232837	SNHL	12	111932800	0.0133	1.87e-08	11344	IL-15RA	0.00355688	31.6229	0.4757	11,792 European ancestry individuals
rs7898286	T	G	T	G	-0.1967	-0.00956459	0.3975	0.320335	10	5967499	IL15RA	0.700208	0.0248406	SNHL	10	6009462	0.0135	4.34e-48	11344	IL-15RA	0.0233979	212.248	0.3975	11,792 European ancestry individuals
rs9270551	A	G	A	G	0.0749	0.0435419	0.7077	0.666603	6	32592724	HLA-DRB1	0.0735495	0.0243331	SNHL	6	32560501	0.0153	9.81e-07	11344	IL-15RA	0.00269727	23.9598	0.2923	11,792 European ancestry individuals
rs118115625	T	C	T	C	0.1703	0.0760972	0.0344	0.0146841	12	81330411	PPFIA2	0.43032	0.0964912	SNHL	12	81724190	0.0362	2.55e-06	11778	ARTN	0.00215138	22.1273	0.0344	11,778 European ancestry individuals
rs1329733	A	G	A	G	-0.0674	-0.0324056	0.5323	0.505926	9	89593312	GADD45G	0.157477	0.022924	SNHL	9	92208227	0.0136	7.2e-07	11330	ARTN	0.00238696	24.556	0.4677	11,778 European ancestry individuals
rs13303278	A	C	A	C	-0.0664	0.0175206	0.5539	0.522275	1	986336	PERM1	0.447976	0.0230901	SNHL	1	921716	0.0144	4.01e-06	10265	ARTN	0.00206706	21.2582	0.4461	11,778 European ancestry individuals
rs1370215	T	C	T	C	-0.07	0.000252959	0.7417	0.708423	18	57021708	WDR7	0.991986	0.0251849	SNHL	18	54688939	0.0153	4.76e-06	11330	ARTN	0.00203502	20.928	0.2583	11,778 European ancestry individuals
rs138311590	A	G	A	G	-0.0811	-0.0205751	0.84	0.836555	4	4422317	STX18	0.507681	0.0310589	SNHL	4	4424044	0.0176	4.07e-06	11758	ARTN	0.00206424	21.2291	0.16	11,778 European ancestry individuals
rs142585779	T	C	T	C	0.2119	-0.0736526	0.038	0.0396089	9	137345136	EXD3	0.237033	0.0622889	SNHL	9	140239588	0.0435	1.11e-06	10266	ARTN	0.00230633	23.7246	0.038	11,778 European ancestry individuals
rs142970662	A	G	A	G	0.311	-0.0478204	0.0191	0.00976432	7	107321216	COG5	0.685749	0.118183	SNHL	7	106961661	0.0639	1.13e-06	9834	ARTN	0.00230229	23.6829	0.0191	11,778 European ancestry individuals
rs17340161	A	G	A	G	-0.0873	-0.00511234	0.8494	0.873109	5	104130863	NUDT12	0.88228	0.0345243	SNHL	5	103466564	0.0189	3.86e-06	11330	ARTN	0.00207417	21.3314	0.1506	11,778 European ancestry individuals
rs3003450	T	G	T	G	0.0632	0.00836544	0.6627	0.657353	1	17301888	PADI4	0.729293	0.0241729	SNHL	1	17628383	0.0137	3.97e-06	11762	ARTN	0.00206888	21.2769	0.3373	11,778 European ancestry individuals
rs55885546	A	G	A	G	-0.2047	-0.022156	0.0245	0.0425774	8	19635666	CSGALNACT1	0.700269	0.0575543	SNHL	8	19493177	0.044	3.28e-06	11778	ARTN	0.00210405	21.6394	0.0245	11,778 European ancestry individuals
rs62277657	A	G	A	G	0.0833	0.0178256	0.1972	0.166735	3	112001336	TAGLN3	0.563053	0.0308234	SNHL	3	111720183	0.0166	5.22e-07	11777	ARTN	0.00244709	25.1761	0.1972	11,778 European ancestry individuals
rs6509909	C	G	C	G	-0.0881	0.00719274	0.8122	0.788619	19	54910674	NCR1	0.798054	0.0281113	SNHL	19	55422034	0.0176	5.57e-07	11330	ARTN	0.00243505	25.052	0.1878	11,778 European ancestry individuals
rs76672219	A	C	A	C	-0.3226	-0.0483355	0.9882	0.988561	1	224869887	DNAH14	0.660062	0.109897	SNHL	1	225057589	0.0682	2.24e-06	11291	ARTN	0.00217498	22.3705	0.0118	11,778 European ancestry individuals
rs77502336	C	G	C	G	0.0679	-0.0246367	0.318	0.313597	11	123523928	GRAMD1B	0.321893	0.0248711	SNHL	11	123394636	0.0141	1.47e-06	11775	ARTN	0.00225404	23.1855	0.318	11,778 European ancestry individuals
rs9496445	T	C	T	C	0.0853	-0.0166123	0.1545	0.134325	6	142726761	HIVEP2	0.620809	0.0335803	SNHL	6	143047898	0.0181	2.44e-06	11768	ARTN	0.00215895	22.2053	0.1545	11,778 European ancestry individuals
rs9684768	C	G	C	G	0.0692	-0.00726919	0.626	0.644733	4	156009623	CTSO	0.761826	0.0239842	SNHL	4	156930775	0.014	7.7e-07	11330	ARTN	0.00237446	24.4271	0.374	11,778 European ancestry individuals
rs9941952	T	C	T	C	0.0765	0.00462261	0.7151	0.748571	22	25250526	CRYBB2	0.862291	0.0266497	SNHL	22	25646493	0.0167	4.63e-06	11774	ARTN	0.00204007	20.98	0.2849	11,778 European ancestry individuals
rs12075	A	G	A	G	0.0667	0.013313	0.5552	0.532163	1	159205564	ACKR1	0.563359	0.0230385	SNHL	1	159175354	0.0116	8.92e-09	14741	IL-8	0.00223787	33.058	0.4448	14,744 European ancestry individuals
rs12188297	A	T	A	T	-0.0755	-0.0339298	0.2006	0.21872	5	121273044	FTMT	0.220981	0.0277221	SNHL	5	120608739	0.0147	2.81e-07	14740	IL-8	0.00178631	26.3755	0.2006	14,744 European ancestry individuals
rs13064825	T	C	T	C	0.056	0.0393559	0.4104	0.431187	3	16663551	DAZL	0.0909348	0.0232808	SNHL	3	16705058	0.012	3.06e-06	14296	IL-8	0.00147518	21.7748	0.4104	14,744 European ancestry individuals
rs141979722	T	C	T	C	0.2829	-0.403757	0.0146	0.00183237	3	173159583	SPATA16	0.142429	0.275263	SNHL	3	172877373	0.0608	3.27e-06	11669	IL-8	0.00146654	21.6471	0.0146	14,744 European ancestry individuals
rs144815207	T	C	T	C	0.3186	-0.149178	0.9879	0.992888	1	233406264	RP5-862P8.2	0.274566	0.136533	SNHL	1	233542010	0.0622	3.02e-07	13394	IL-8	0.00177669	26.2332	0.0121	14,744 European ancestry individuals
rs145125644	A	G	A	G	0.2687	-0.0463131	0.9866	0.950268	7	17648605	SNX13	0.384217	0.0532242	SNHL	7	17688229	0.0555	1.29e-06	14733	IL-8	0.00158757	23.4364	0.0134	14,744 European ancestry individuals
rs1516478	T	C	T	C	0.1479	-0.0861329	0.0386	0.0144103	3	76169037	ROBO2	0.368944	0.0958679	SNHL	3	76218188	0.0322	4.37e-06	14741	IL-8	0.00142915	21.0943	0.0386	14,744 European ancestry individuals
rs34519991	T	C	T	C	0.0555	-0.0279592	0.5073	0.45189	18	12258052	CIDEA	0.227034	0.0231443	SNHL	18	12258051	0.012	3.75e-06	14296	IL-8	0.00144899	21.3877	0.4927	14,744 European ancestry individuals
rs6446951	A	G	A	G	-0.1894	-0.00570501	0.0665	0.0412294	4	73708548	CXCL8	0.921924	0.0582082	SNHL	4	74574265	0.0241	3.87e-15	14729	IL-8	0.00417237	61.7543	0.0665	14,744 European ancestry individuals
rs6585420	T	C	T	C	0.1545	0.0240853	0.9598	0.955306	10	116869938	ENO4	0.665668	0.0557399	SNHL	10	118629449	0.0325	2e-06	14744	IL-8	0.00153073	22.596	0.0402	14,744 European ancestry individuals
rs6709159	A	G	A	G	0.0562	0.00790989	0.4424	0.522044	2	108329722	SULT1C2	0.732332	0.0231266	SNHL	2	108946178	0.0117	1.56e-06	14744	IL-8	0.00156277	23.0697	0.4424	14,744 European ancestry individuals
rs7216538	A	G	A	G	-0.1324	-0.120545	0.0541	0.0307158	17	75576717	LLGL2	0.0703817	0.0666197	SNHL	17	73572798	0.0279	2.08e-06	13672	IL-8	0.00152538	22.5169	0.0541	14,744 European ancestry individuals
rs72633250	A	C	A	C	0.0574	-0.0294382	0.4025	0.416543	15	101109596	LRRK1	0.209512	0.0234584	SNHL	15	101649801	0.0124	3.67e-06	14296	IL-8	0.00145152	21.425	0.4025	14,744 European ancestry individuals
rs8069322	A	G	A	G	0.0668	0.0300601	0.7222	0.727059	17	56372773	ANKFN1	0.244114	0.0258079	SNHL	17	54450134	0.0131	3.41e-07	14726	IL-8	0.00176083	25.9987	0.2778	14,744 European ancestry individuals
rs906401	T	C	T	C	0.0941	0.0673168	0.9034	0.918771	18	75988381	ZNF516	0.109077	0.0420112	SNHL	18	73700336	0.02	2.54e-06	14729	IL-8	0.00149948	22.134	0.0966	14,744 European ancestry individuals
rs972492	A	C	A	C	-0.0936	0.0808954	0.1404	0.097338	5	37903825	GDNF	0.0384326	0.0390759	SNHL	5	37903927	0.0184	3.64e-07	12412	IL-8	0.00175238	25.8736	0.1404	14,744 European ancestry individuals
rs12075	A	G	A	G	-0.0899	0.013313	0.5624	0.532163	1	159205564	ACKR1	0.563359	0.0230385	SNHL	1	159175354	0.013	4.67e-12	11780	MCP-3	0.00481266	47.8129	0.4376	11,783 European ancestry individuals
rs139796674	A	G	A	G	0.2334	-0.0296993	0.0249	0.0267722	9	107822071	KLF4	0.683277	0.0727933	SNHL	9	110584352	0.0492	2.1e-06	11335	MCP-3	0.00227055	22.5001	0.0249	11,783 European ancestry individuals
rs146174820	A	G	A	G	0.2663	-0.177981	0.0247	0.00771125	2	68387100	PLEK	0.188024	0.135198	SNHL	2	68614232	0.0547	1.13e-06	10469	MCP-3	0.00239098	23.6963	0.0247	11,783 European ancestry individuals
rs147793446	A	G	A	G	0.1941	0.0809145	0.0345	0.0201586	1	201800182	NAV1	0.324539	0.0821322	SNHL	1	201769310	0.0413	2.6e-06	11770	MCP-3	0.00222859	22.0833	0.0345	11,783 European ancestry individuals
rs148859911	A	G	A	G	0.1507	-0.0592415	0.05	0.0482855	11	42223623	LRRC4C	0.274243	0.0541838	SNHL	11	42245173	0.0328	4.34e-06	11771	MCP-3	0.0021301	21.1053	0.05	11,783 European ancestry individuals
rs16947053	A	G	A	G	0.2264	-0.0597953	0.9779	0.984767	15	92549345	FAM174B	0.52338	0.0937017	SNHL	15	93092575	0.0487	3.34e-06	11783	MCP-3	0.00218069	21.6076	0.0221	11,783 European ancestry individuals
rs182239847	T	G	T	G	-0.1716	0.0176329	0.9096	0.90098	4	143970991	GYPB	0.645243	0.0383007	SNHL	4	144892144	0.0359	1.75e-06	9453	MCP-3	0.00230511	22.8432	0.0904	11,783 European ancestry individuals
rs2228467	T	C	T	C	-0.3169	-0.00728147	0.9268	0.923807	3	42864624	ACKR2,CYP8B1,KRBOX1,RP11-136C24.3	0.866312	0.0432532	SNHL	3	42906116	0.0252	2.88e-36	11782	MCP-3	0.0157399	158.109	0.0732	11,783 European ancestry individuals
rs28667091	T	G	T	G	-0.0613	-0.0186218	0.4117	0.446941	4	47680980	CORIN	0.420307	0.0231072	SNHL	4	47682997	0.0133	4.05e-06	11782	MCP-3	0.00214355	21.2388	0.4117	11,783 European ancestry individuals
rs4146770	T	C	T	C	-0.0933	-0.0103045	0.7978	0.820222	3	151330756	MED12L	0.729238	0.0297696	SNHL	3	151048544	0.0165	1.56e-08	11760	MCP-3	0.00322286	31.9674	0.2022	11,783 European ancestry individuals
rs481267	A	G	A	G	-0.0754	0.0124702	0.3263	0.363182	1	108175198	SLC25A24	0.601153	0.0238553	SNHL	1	108717820	0.015	4.99e-07	9889	MCP-3	0.00254859	25.2623	0.3263	11,783 European ancestry individuals
rs7116054	T	C	T	C	-0.0998	-0.0423073	0.1822	0.103959	11	69124227	TPCN2	0.262111	0.0377267	SNHL	11	68891695	0.0179	2.47e-08	11335	MCP-3	0.00313357	31.079	0.1822	11,783 European ancestry individuals
rs7213460	A	G	A	G	0.0942	0.0448465	0.4161	0.391279	17	34195594	ASIC2	0.0571123	0.023573	SNHL	17	32522613	0.0132	9.58e-13	11780	MCP-3	0.00512355	50.9174	0.4161	11,783 European ancestry individuals
rs7327202	C	G	C	G	-0.0969	0.00275674	0.1497	0.16625	13	58357592	PCDH17	0.929347	0.0310913	SNHL	13	58931726	0.0194	5.89e-07	10903	MCP-3	0.0025165	24.9434	0.1497	11,783 European ancestry individuals
rs74157668	T	C	T	C	0.1574	0.12385	0.0404	0.0247356	10	119383800	GRK5	0.0954509	0.0742807	SNHL	10	121143312	0.0343	4.46e-06	11781	MCP-3	0.00212493	21.0539	0.0404	11,783 European ancestry individuals
rs78848134	T	C	T	C	0.2441	0.0780683	0.0198	0.0135141	20	42498017	PTPRT	0.427981	0.0984898	SNHL	20	41126657	0.0514	2.04e-06	11296	MCP-3	0.00227545	22.5487	0.0198	11,783 European ancestry individuals
rs9968876	T	G	T	G	-0.1046	0.0270197	0.8991	0.930859	6	99639406	PRDM13	0.549456	0.04514	SNHL	6	100087282	0.0221	2.21e-06	11774	MCP-3	0.00226018	22.3971	0.1009	11,783 European ancestry individuals
rs12539643	C	G	C	G	0.1913	-0.0240884	0.966	0.950749	7	151321935	NUB1	0.650858	0.0532257	SNHL	7	151019021	0.0407	2.6e-06	11337	PDL1	0.00235624	22.0876	0.034	14,736 European ancestry individuals
rs2283438	T	C	T	C	-0.0577	0.0410917	0.4351	0.426427	15	89178230	ABHD2	0.0768936	0.0232288	SNHL	15	89721461	0.012	1.52e-06	14288	PDL1	0.00246558	23.1151	0.4351	14,736 European ancestry individuals
rs4974444	A	G	A	G	-0.0816	-0.00581301	0.8717	0.862931	3	127562126	TPRA1	0.861685	0.0333642	SNHL	3	127280969	0.0176	3.55e-06	14288	PDL1	0.00229277	21.4913	0.1283	14,736 European ancestry individuals
rs60830384	A	T	A	T	0.1138	0.0065501	0.916	0.940745	9	5485387	CD274	0.892696	0.0485577	SNHL	9	5485387	0.0213	9.16e-08	14718	PDL1	0.00304232	28.5386	0.084	14,736 European ancestry individuals
rs62373966	T	G	T	G	0.1407	0.0318534	0.9234	0.90338	5	90763165	ADGRV1	0.414312	0.0390202	SNHL	5	90058982	0.0273	2.55e-07	11777	PDL1	0.00283161	26.5565	0.0766	14,736 European ancestry individuals
rs6917605	T	C	T	C	0.0554	-0.0321711	0.4457	0.451552	6	19842266	ID4	0.162648	0.0230416	SNHL	6	19842497	0.0116	1.79e-06	14733	PDL1	0.00243248	22.804	0.4457	14,736 European ancestry individuals
rs7026097	A	T	A	T	0.0832	-0.000343129	0.1779	0.193307	9	34007648	UBAP2	0.990566	0.0290204	SNHL	9	34007646	0.016	1.99e-07	12834	PDL1	0.00288241	27.0342	0.1779	14,736 European ancestry individuals
rs7125631	T	C	T	C	-0.0609	-0.0395322	0.6543	0.724615	11	1926956	TNNT3	0.124348	0.0257241	SNHL	11	1948186	0.0128	1.96e-06	14288	PDL1	0.00241417	22.6319	0.3457	14,736 European ancestry individuals
rs7137828	T	C	T	C	-0.0622	-0.0108808	0.5235	0.586608	12	111494996	ATXN2	0.640276	0.0232837	SNHL	12	111932800	0.0133	2.92e-06	11337	PDL1	0.00233274	21.8668	0.4765	14,736 European ancestry individuals
rs7304709	T	C	T	C	0.0537	-0.0379166	0.5862	0.611383	12	48276369	H1FNT	0.106413	0.0234846	SNHL	12	48670152	0.0117	4.44e-06	14727	PDL1	0.002247	21.0612	0.4138	14,736 European ancestry individuals
rs75510105	A	G	A	G	0.1933	0.124162	0.0292	0.0125724	6	134352423	SGK1	0.230554	0.10356	SNHL	6	134673561	0.0385	5.15e-07	14727	PDL1	0.00268767	25.2028	0.0292	14,736 European ancestry individuals
rs79045618	A	G	A	G	0.1619	-0.00859002	0.0521	0.0578189	19	5798997	DUS3L	0.86218	0.0494816	SNHL	19	5799008	0.0324	5.83e-07	10714	PDL1	0.00266225	24.9638	0.0521	14,736 European ancestry individuals
rs7945680	T	G	T	G	0.061	-0.0409737	0.5018	0.557762	11	127813772	ETS1	0.0770247	0.0231724	SNHL	11	127683667	0.0114	8.75e-08	14728	PDL1	0.00305158	28.6258	0.4982	14,736 European ancestry individuals
rs822335	T	C	T	C	-0.1295	0.0198818	0.3471	0.353048	9	5448218	CD274	0.409412	0.0241013	SNHL	9	5448218	0.012	3.77e-27	14736	PDL1	0.0122972	116.435	0.3471	14,736 European ancestry individuals
rs12599620	T	C	T	C	-0.0726	-0.0184982	0.7391	0.690326	16	7961844	RBFOX1	0.455868	0.0248075	SNHL	16	8011846	0.0153	2.08e-06	11336	IL-17A	0.0019823	22.512	0.2609	11,784 European ancestry individuals
rs1462017	C	G	C	G	-0.0893	0.0503262	0.1776	0.137819	8	69194157	SULF1	0.128292	0.0330904	SNHL	8	70106392	0.017	1.5e-07	11774	IL-17A	0.00242823	27.5885	0.1776	11,784 European ancestry individuals
rs17448036	A	G	A	G	-0.0585	-0.00818357	0.5609	0.507078	3	189861722	TP63	0.72203	0.0230039	SNHL	3	189579511	0.0128	4.87e-06	11783	IL-17A	0.00183921	20.8841	0.4391	11,784 European ancestry individuals
rs2429911	T	C	T	C	0.2309	0.00677072	0.0251	0.010599	17	2368763	SGSM2	0.952027	0.112543	SNHL	17	2272057	0.0486	2.02e-06	11294	IL-17A	0.00198725	22.5683	0.0251	11,784 European ancestry individuals
rs28852438	A	G	A	G	-0.068	0.0343802	0.2897	0.338278	7	6341367	FAM220A	0.15951	0.0244399	SNHL	7	6380998	0.0148	4.34e-06	11336	IL-17A	0.00185877	21.1066	0.2897	11,784 European ancestry individuals
rs33998516	A	C	A	C	-0.0802	0.00210647	0.7781	0.706311	1	96156824	PTBP2	0.9336	0.0252826	SNHL	1	96622380	0.0164	1.01e-06	11336	IL-17A	0.00210516	23.9103	0.2219	11,784 European ancestry individuals
rs34557923	T	G	T	G	0.2446	0.168854	0.9819	0.987113	10	66196007	CTNNA3	0.099442	0.102487	SNHL	10	67955765	0.0517	2.23e-06	10913	IL-17A	0.00197068	22.3797	0.0181	11,784 European ancestry individuals
rs4877075	A	G	A	G	0.0908	0.00696937	0.1411	0.16654	9	89361471	SEMA4D	0.821199	0.0308375	SNHL	9	91976386	0.0192	2.25e-06	11336	IL-17A	0.00196903	22.3611	0.1411	11,784 European ancestry individuals
rs75788494	T	C	T	C	-0.2432	-0.0804635	0.021	0.0136308	2	13328501	TRIB2	0.421631	0.10013	SNHL	2	13468626	0.0525	3.61e-06	10574	IL-17A	0.00188941	21.4552	0.021	11,784 European ancestry individuals
rs77529534	T	C	T	C	-0.1279	-0.0104505	0.9323	0.880381	9	27215499	TEK	0.770172	0.035771	SNHL	9	27215497	0.0272	2.57e-06	11775	IL-17A	0.00194669	22.1068	0.0677	11,784 European ancestry individuals
rs77595989	T	G	T	G	0.1696	0.019866	0.9648	0.945662	12	117692888	KSR2	0.694471	0.0505761	SNHL	12	118130693	0.0371	4.84e-06	11767	IL-17A	0.00184011	20.8943	0.0352	11,784 European ancestry individuals
rs79982350	C	G	C	G	-0.1467	-0.0112723	0.0555	0.053802	9	31560032	ACO1	0.825777	0.0512093	SNHL	9	31560030	0.0295	6.6e-07	11336	IL-17A	0.00217676	24.7252	0.0555	11,784 European ancestry individuals
rs140562194	T	C	T	C	0.4666	-0.0205369	0.0122	0.00637883	11	111101603	C11orf53	0.888291	0.146205	SNHL	11	110972327	0.0897	1.97e-07	7396	IFNG	0.00228921	27.054	0.0122	11,793 European ancestry individuals
rs146527076	C	G	C	G	0.1935	-0.00934896	0.9683	0.954079	13	89682541	GPC5	0.865068	0.0550177	SNHL	13	90334795	0.0384	4.68e-07	11781	IFNG	0.00214853	25.3878	0.0317	11,793 European ancestry individuals
rs4810686	T	C	T	C	0.0671	0.0285862	0.5585	0.583485	20	47780100	SULF2	0.220532	0.0233334	SNHL	20	46408844	0.0137	9.69e-07	11344	IFNG	0.00203	23.9845	0.4415	11,793 European ancestry individuals
rs531747046	T	G	T	G	0.2684	0.00450724	0.0324	0.0213916	16	34176845	RP11-812E19.9	0.956107	0.0818909	SNHL	16	33979312	0.0573	2.81e-06	6257	IFNG	0.00185705	21.9372	0.0324	11,793 European ancestry individuals
rs61863416	A	G	A	G	0.136	-0.0608343	0.9427	0.962475	10	128746878	MKI67	0.315138	0.0605618	SNHL	10	130545142	0.0283	1.54e-06	11774	IFNG	0.00195448	23.0904	0.0573	11,793 European ancestry individuals
rs62230781	A	G	A	G	0.2184	-0.093861	0.0412	0.0408033	21	35963223	RUNX1	0.114965	0.0595465	SNHL	21	37335521	0.0403	5.98e-08	11345	IFNG	0.00248422	29.3644	0.0412	11,793 European ancestry individuals
rs6442763	A	C	A	C	0.0648	0.0244647	0.4253	0.389561	3	2879831	CNTN4	0.301981	0.0237016	SNHL	3	2921515	0.014	3.68e-06	11345	IFNG	0.00181335	21.42	0.4253	11,793 European ancestry individuals
rs67101138	T	G	T	G	0.1461	-0.0373083	0.9482	0.951652	2	19034780	OSR1	0.482245	0.053093	SNHL	2	19234534	0.0307	1.95e-06	11793	IFNG	0.00191675	22.6438	0.0518	11,793 European ancestry individuals
rs704	A	G	A	G	-0.0635	-0.00968444	0.4705	0.419067	17	28367840	CTB-96E2.2,SARM1,VTN	0.676246	0.0231912	SNHL	17	26694861	0.0127	5.73e-07	11793	IFNG	0.00211542	24.9958	0.4705	11,793 European ancestry individuals
rs74903999	T	C	T	C	0.3485	0.0752087	0.9882	0.988401	13	26899448	GPR12	0.475249	0.105339	SNHL	13	27473585	0.0708	8.55e-07	10558	IFNG	0.00205033	24.2251	0.0118	11,793 European ancestry individuals

## Sheet: Sheet5
Supplementary Table 3C. Horizontal error testing of 91 inflammatory proteins on SNHL.
id.exposure	id.outcome	outcome	exposure	egger_intercept	se	pval
GCST90274758	SNHL	SNHL	eIF4E-BP1	-0.00549147	0.0229043	0.81589
GCST90274759	SNHL	SNHL	ADA	-0.00101911	0.0128199	0.938067
GCST90274760	SNHL	SNHL	ARTN	0.00374371	0.0192097	0.848097
GCST90274761	SNHL	SNHL	AXIN-1	0.00339523	0.0445945	0.942264
GCST90274762	SNHL	SNHL	B-NGF	-0.0134595	0.0205208	0.519754
GCST90274763	SNHL	SNHL	CASP8	0.0124722	0.0293802	0.679376
GCST90274764	SNHL	SNHL	CCL11	0.0126436	0.0166155	0.457112
GCST90274765	SNHL	SNHL	CCL19	-0.0271288	0.0171517	0.132144
GCST90274766	SNHL	SNHL	CCL20	-0.0139473	0.0229045	0.549781
GCST90274767	SNHL	SNHL	CCL23	0.0125909	0.011893	0.302362
GCST90274768	SNHL	SNHL	CCL25	0.0104847	0.010698	0.338763
GCST90274769	SNHL	SNHL	CCL28	0.0014583	0.0164624	0.930391
GCST90274770	SNHL	SNHL	CCL4	-0.00461896	0.0142165	0.749466
GCST90274771	SNHL	SNHL	2B4	0.00693973	0.0161484	0.672214
GCST90274772	SNHL	SNHL	CD40L	0.0122167	0.0113077	0.299607
GCST90274773	SNHL	SNHL	CD5	-0.041198	0.0232439	0.0932489
GCST90274774	SNHL	SNHL	CD6	-0.00285229	0.0128475	0.827299
GCST90274775	SNHL	SNHL	CDCP1	0.00623319	0.0108656	0.571765
GCST90274776	SNHL	SNHL	CSF1	-0.0177138	0.022612	0.446453
GCST90274777	SNHL	SNHL	CST5	0.00179759	0.00811481	0.82624
GCST90274778	SNHL	SNHL	CX3CL1	0.0242479	0.0186985	0.210234
GCST90274779	SNHL	SNHL	CXCL1	0.00676145	0.0221975	0.770957
GCST90274780	SNHL	SNHL	CXCL10	0.0016573	0.0136217	0.90432
GCST90274781	SNHL	SNHL	CXCL11	-0.00238963	0.0209802	0.910512
GCST90274782	SNHL	SNHL	CXCL5	0.00592331	0.0126066	0.64688
GCST90274783	SNHL	SNHL	CXCL6	0.00526155	0.0154601	0.742371
GCST90274784	SNHL	SNHL	CXCL9	-0.022362	0.0208096	0.296747
GCST90274785	SNHL	SNHL	DNER	-0.00318851	0.0166549	0.850925
GCST90274786	SNHL	SNHL	S100-A12	-0.0101189	0.0179988	0.582869
GCST90274787	SNHL	SNHL	FGF19	-0.0238139	0.0222552	0.298008
GCST90274788	SNHL	SNHL	FGF21	-0.0126052	0.0217212	0.572435
GCST90274789	SNHL	SNHL	FGF23	0.0320571	0.0268937	0.254569
GCST90274790	SNHL	SNHL	FGF5	0.0251394	0.0138042	0.0828642
GCST90274791	SNHL	SNHL	FLT3LG	-0.0169266	0.00999469	0.102775
GCST90274792	SNHL	SNHL	GDNF	-0.0298322	0.0201925	0.170358
GCST90274793	SNHL	SNHL	HGF	0.0111546	0.0211875	0.606801
GCST90274794	SNHL	SNHL	IFNG	0.0298447	0.0209238	0.191604
GCST90274795	SNHL	SNHL	IL-10	-0.034542	0.0194644	0.0949865
GCST90274796	SNHL	SNHL	IL-10RA	0.004625	0.0188612	0.812465
GCST90274797	SNHL	SNHL	IL-10RB	-0.00594668	0.0117442	0.619517
GCST90274798	SNHL	SNHL	IL-12B	0.00656826	0.0109465	0.553678
GCST90274799	SNHL	SNHL	IL-13	0.0180641	0.0202568	0.395741
GCST90274800	SNHL	SNHL	IL-15RA	0.011558	0.0158108	0.481545
GCST90274801	SNHL	SNHL	IL-17A	-0.0334568	0.0253278	0.215947
GCST90274802	SNHL	SNHL	IL-17C	-0.0257303	0.0333659	0.452592
GCST90274803	SNHL	SNHL	IL-18	-0.00221445	0.0165713	0.895099
GCST90274804	SNHL	SNHL	IL-18R1	0.014474	0.0141542	0.31871
GCST90274805	SNHL	SNHL	IL-1A	0.00776561	0.0301793	0.802153
GCST90274806	SNHL	SNHL	IL-2	0.0138717	0.0253512	0.593523
GCST90274807	SNHL	SNHL	IL-20	-0.0421244	0.0381542	0.301667
GCST90274808	SNHL	SNHL	IL-20RA	0.0133045	0.0257049	0.617228
GCST90274809	SNHL	SNHL	IL-22RA1	-0.045574	0.0367867	0.246729
GCST90274810	SNHL	SNHL	IL-24	-0.0398204	0.0330808	0.263099
GCST90274811	SNHL	SNHL	IL-2RB	0.00271125	0.0231464	0.909072
GCST90274812	SNHL	SNHL	IL-33	-0.0231888	0.0280212	0.429324
GCST90274813	SNHL	SNHL	IL-4	0.0342251	0.0280368	0.261712
GCST90274814	SNHL	SNHL	IL-5	0.000633697	0.0218964	0.977543
GCST90274815	SNHL	SNHL	IL-6	-0.047441	0.0234992	0.0900457
GCST90274816	SNHL	SNHL	IL-7	-0.0222318	0.0285568	0.454295
GCST90274817	SNHL	SNHL	IL-8	0.0197596	0.0215083	0.373812
GCST90274818	SNHL	SNHL	LAP(TGF-B1)	-0.0321532	0.0186939	0.103585
GCST90274819	SNHL	SNHL	LIF	-0.00874312	0.0237974	0.721812
GCST90274820	SNHL	SNHL	LIFR	-0.010277	0.016633	0.547335
GCST90274821	SNHL	SNHL	MCP-1	0.00820279	0.015222	0.59592
GCST90274822	SNHL	SNHL	MCP-2	0.00282309	0.0105829	0.791758
GCST90274823	SNHL	SNHL	MCP-3	0.0131621	0.01871	0.492533
GCST90274824	SNHL	SNHL	MCP-4	0.0182492	0.015321	0.250978
GCST90274825	SNHL	SNHL	MIP-1a	-0.0282085	0.0148214	0.0834929
GCST90274826	SNHL	SNHL	MMP-1	-0.0223901	0.0155974	0.173109
GCST90274827	SNHL	SNHL	MMP-10	0.0359027	0.016401	0.0490904
GCST90274828	SNHL	SNHL	NRTN	-0.0132102	0.0171165	0.455175
GCST90274829	SNHL	SNHL	NT-3	0.0172264	0.0206162	0.416506
GCST90274830	SNHL	SNHL	OPG	-0.0104096	0.0186657	0.584779
GCST90274831	SNHL	SNHL	OSM	-0.014436	0.01883	0.456988
GCST90274832	SNHL	SNHL	PDL1	-0.030618	0.0198453	0.148821
GCST90274833	SNHL	SNHL	SCF	0.00402696	0.0154047	0.795689
GCST90274834	SNHL	SNHL	SIRT2	-0.00330837	0.0244078	0.894629
GCST90274835	SNHL	SNHL	SLAM	-0.0121167	0.0170457	0.484335
GCST90274836	SNHL	SNHL	SULT1A1	0.0113838	0.0185983	0.54705
GCST90274837	SNHL	SNHL	STAMBPL1	-0.0428529	0.042925	0.344207
GCST90274838	SNHL	SNHL	TGF-A	0.0176139	0.023746	0.472499
GCST90274839	SNHL	SNHL	TNF	0.0219885	0.0251526	0.395789
GCST90274840	SNHL	SNHL	TNF-B	0.00634212	0.0164027	0.702728
GCST90274841	SNHL	SNHL	TNFRSF9	0.0148182	0.0181117	0.420998
GCST90274842	SNHL	SNHL	LIGHT	-0.00254296	0.0119492	0.833431
GCST90274843	SNHL	SNHL	TRAIL	0.00097151	0.0126393	0.939369
GCST90274844	SNHL	SNHL	TRANCE	0.0108682	0.0130367	0.412363
GCST90274845	SNHL	SNHL	TSLP	0.0142453	0.0250522	0.580097
GCST90274846	SNHL	SNHL	TWEAK	-0.00590765	0.0167343	0.72715
GCST90274847	SNHL	SNHL	uPA	0.00287287	0.0138411	0.837781
GCST90274848	SNHL	SNHL	VEGF-A	0.0046152	0.016911	0.787865

## Sheet: Sheet6.
Supplementary Table 3D. Heterogeneity tests of 91 inflammatory proteins on SNHL.
id.exposure	id.outcome	outcome	exposure	method	Q	Q_df	Q_pval
GCST90274758	SNHL	SNHL	eIF4E-BP1	MR Egger	7.81487	9	0.552906
GCST90274758	SNHL	SNHL	eIF4E-BP1	Inverse variance weighted	7.87235	10	0.641304
GCST90274759	SNHL	SNHL	ADA	MR Egger	6.14053	11	0.863825
GCST90274759	SNHL	SNHL	ADA	Inverse variance weighted	6.14685	12	0.908499
GCST90274760	SNHL	SNHL	ARTN	MR Egger	7.38915	15	0.945938
GCST90274760	SNHL	SNHL	ARTN	Inverse variance weighted	7.42713	16	0.964124
GCST90274761	SNHL	SNHL	AXIN-1	MR Egger	9.18533	5	0.101896
GCST90274761	SNHL	SNHL	AXIN-1	Inverse variance weighted	9.19598	6	0.162853
GCST90274762	SNHL	SNHL	B-NGF	MR Egger	15.0423	19	0.719905
GCST90274762	SNHL	SNHL	B-NGF	Inverse variance weighted	15.4725	20	0.748763
GCST90274763	SNHL	SNHL	CASP8	MR Egger	19.1194	11	0.058983
GCST90274763	SNHL	SNHL	CASP8	Inverse variance weighted	19.4327	12	0.0786082
GCST90274764	SNHL	SNHL	CCL11	MR Egger	14.7466	17	0.613726
GCST90274764	SNHL	SNHL	CCL11	Inverse variance weighted	15.3257	18	0.639497
GCST90274765	SNHL	SNHL	CCL19	MR Egger	35.1141	17	0.00601005
GCST90274765	SNHL	SNHL	CCL19	Inverse variance weighted	40.2816	18	0.0019106
GCST90274766	SNHL	SNHL	CCL20	MR Egger	25.1062	19	0.157075
GCST90274766	SNHL	SNHL	CCL20	Inverse variance weighted	25.5962	20	0.179566
GCST90274767	SNHL	SNHL	CCL23	MR Egger	24.0427	20	0.240531
GCST90274767	SNHL	SNHL	CCL23	Inverse variance weighted	25.3901	21	0.230665
GCST90274768	SNHL	SNHL	CCL25	MR Egger	21.284	20	0.380589
GCST90274768	SNHL	SNHL	CCL25	Inverse variance weighted	22.3062	21	0.382053
GCST90274769	SNHL	SNHL	CCL28	MR Egger	14.0295	18	0.727163
GCST90274769	SNHL	SNHL	CCL28	Inverse variance weighted	14.0374	19	0.781507
GCST90274770	SNHL	SNHL	CCL4	MR Egger	9.22045	16	0.904058
GCST90274770	SNHL	SNHL	CCL4	Inverse variance weighted	9.32601	17	0.929476
GCST90274771	SNHL	SNHL	2B4	MR Egger	27.2813	19	0.0982699
GCST90274771	SNHL	SNHL	2B4	Inverse variance weighted	27.5465	20	0.120578
GCST90274772	SNHL	SNHL	CD40L	MR Egger	7.20313	13	0.891382
GCST90274772	SNHL	SNHL	CD40L	Inverse variance weighted	8.37036	14	0.869153
GCST90274773	SNHL	SNHL	CD5	MR Egger	24.2955	18	0.145584
GCST90274773	SNHL	SNHL	CD5	Inverse variance weighted	28.5357	19	0.0736479
GCST90274774	SNHL	SNHL	CD6	MR Egger	15.5279	15	0.4141
GCST90274774	SNHL	SNHL	CD6	Inverse variance weighted	15.5789	16	0.482713
GCST90274775	SNHL	SNHL	CDCP1	MR Egger	17.4237	23	0.787956
GCST90274775	SNHL	SNHL	CDCP1	Inverse variance weighted	17.7528	24	0.814833
GCST90274776	SNHL	SNHL	CSF1	MR Egger	14.7603	14	0.394733
GCST90274776	SNHL	SNHL	CSF1	Inverse variance weighted	15.4073	15	0.422494
GCST90274777	SNHL	SNHL	CST5	MR Egger	29.2629	29	0.451439
GCST90274777	SNHL	SNHL	CST5	Inverse variance weighted	29.3124	30	0.501234
GCST90274778	SNHL	SNHL	CX3CL1	MR Egger	8.27317	19	0.983705
GCST90274778	SNHL	SNHL	CX3CL1	Inverse variance weighted	9.95482	20	0.968984
GCST90274779	SNHL	SNHL	CXCL1	MR Egger	7.80033	6	0.2531
GCST90274779	SNHL	SNHL	CXCL1	Inverse variance weighted	7.92095	7	0.339616
GCST90274780	SNHL	SNHL	CXCL10	MR Egger	28.3368	21	0.130855
GCST90274780	SNHL	SNHL	CXCL10	Inverse variance weighted	28.3568	22	0.164156
GCST90274781	SNHL	SNHL	CXCL11	MR Egger	23.0057	19	0.237091
GCST90274781	SNHL	SNHL	CXCL11	Inverse variance weighted	23.0214	20	0.287744
GCST90274782	SNHL	SNHL	CXCL5	MR Egger	10.5231	12	0.57017
GCST90274782	SNHL	SNHL	CXCL5	Inverse variance weighted	10.7439	13	0.632266
GCST90274783	SNHL	SNHL	CXCL6	MR Egger	3.85154	8	0.870263
GCST90274783	SNHL	SNHL	CXCL6	Inverse variance weighted	3.96737	9	0.913547
GCST90274784	SNHL	SNHL	CXCL9	MR Egger	22.8356	18	0.196987
GCST90274784	SNHL	SNHL	CXCL9	Inverse variance weighted	24.3006	19	0.184874
GCST90274785	SNHL	SNHL	DNER	MR Egger	11.1789	14	0.671924
GCST90274785	SNHL	SNHL	DNER	Inverse variance weighted	11.2156	15	0.737166
GCST90274786	SNHL	SNHL	S100-A12	MR Egger	13.2409	14	0.507646
GCST90274786	SNHL	SNHL	S100-A12	Inverse variance weighted	13.557	15	0.559357
GCST90274787	SNHL	SNHL	FGF19	MR Egger	27.8761	19	0.0858431
GCST90274787	SNHL	SNHL	FGF19	Inverse variance weighted	29.5559	20	0.0773758
GCST90274788	SNHL	SNHL	FGF21	MR Egger	13.8501	12	0.310384
GCST90274788	SNHL	SNHL	FGF21	Inverse variance weighted	14.2388	13	0.357246
GCST90274789	SNHL	SNHL	FGF23	MR Egger	13.4215	13	0.415807
GCST90274789	SNHL	SNHL	FGF23	Inverse variance weighted	14.8884	14	0.385826
GCST90274790	SNHL	SNHL	FGF5	MR Egger	28.508	21	0.126324
GCST90274790	SNHL	SNHL	FGF5	Inverse variance weighted	33.0103	22	0.0617296
GCST90274791	SNHL	SNHL	FLT3LG	MR Egger	27.8453	25	0.315025
GCST90274791	SNHL	SNHL	FLT3LG	Inverse variance weighted	31.0398	26	0.226789
GCST90274792	SNHL	SNHL	GDNF	MR Egger	7.11113	10	0.714914
GCST90274792	SNHL	SNHL	GDNF	Inverse variance weighted	9.29381	11	0.594792
GCST90274793	SNHL	SNHL	HGF	MR Egger	10.1581	14	0.750538
GCST90274793	SNHL	SNHL	HGF	Inverse variance weighted	10.4352	15	0.791506
GCST90274794	SNHL	SNHL	IFNG	MR Egger	5.24467	8	0.731134
GCST90274794	SNHL	SNHL	IFNG	Inverse variance weighted	7.27914	9	0.608082
GCST90274795	SNHL	SNHL	IL-10	MR Egger	24.0586	16	0.0882332
GCST90274795	SNHL	SNHL	IL-10	Inverse variance weighted	28.794	17	0.0364735
GCST90274796	SNHL	SNHL	IL-10RA	MR Egger	7.98856	8	0.434589
GCST90274796	SNHL	SNHL	IL-10RA	Inverse variance weighted	8.04869	9	0.529247
GCST90274797	SNHL	SNHL	IL-10RB	MR Egger	16.1092	16	0.445366
GCST90274797	SNHL	SNHL	IL-10RB	Inverse variance weighted	16.3673	17	0.497959
GCST90274798	SNHL	SNHL	IL-12B	MR Egger	37.6287	26	0.0655347
GCST90274798	SNHL	SNHL	IL-12B	Inverse variance weighted	38.1498	27	0.0755254
GCST90274799	SNHL	SNHL	IL-13	MR Egger	5.65691	9	0.773704
GCST90274799	SNHL	SNHL	IL-13	Inverse variance weighted	6.45213	10	0.775956
GCST90274800	SNHL	SNHL	IL-15RA	MR Egger	9.86266	10	0.452624
GCST90274800	SNHL	SNHL	IL-15RA	Inverse variance weighted	10.397	11	0.495065
GCST90274801	SNHL	SNHL	IL-17A	MR Egger	6.73324	10	0.750366
GCST90274801	SNHL	SNHL	IL-17A	Inverse variance weighted	8.47815	11	0.669939
GCST90274802	SNHL	SNHL	IL-17C	MR Egger	27.0995	15	0.0279361
GCST90274802	SNHL	SNHL	IL-17C	Inverse variance weighted	28.1739	16	0.0301402
GCST90274803	SNHL	SNHL	IL-18	MR Egger	21.9052	19	0.289002
GCST90274803	SNHL	SNHL	IL-18	Inverse variance weighted	21.9257	20	0.344553
GCST90274804	SNHL	SNHL	IL-18R1	MR Egger	9.6561	20	0.973988
GCST90274804	SNHL	SNHL	IL-18R1	Inverse variance weighted	10.7018	21	0.968284
GCST90274805	SNHL	SNHL	IL-1A	MR Egger	19.937	10	0.0298546
GCST90274805	SNHL	SNHL	IL-1A	Inverse variance weighted	20.069	11	0.0444038
GCST90274806	SNHL	SNHL	IL-2	MR Egger	5.97211	13	0.947162
GCST90274806	SNHL	SNHL	IL-2	Inverse variance weighted	6.27152	14	0.959177
GCST90274807	SNHL	SNHL	IL-20	MR Egger	4.7255	8	0.786472
GCST90274807	SNHL	SNHL	IL-20	Inverse variance weighted	5.94444	9	0.745466
GCST90274808	SNHL	SNHL	IL-20RA	MR Egger	2.41659	9	0.983043
GCST90274808	SNHL	SNHL	IL-20RA	Inverse variance weighted	2.68449	10	0.987906
GCST90274809	SNHL	SNHL	IL-22RA1	MR Egger	14.3286	9	0.111106
GCST90274809	SNHL	SNHL	IL-22RA1	Inverse variance weighted	16.7721	10	0.0795605
GCST90274810	SNHL	SNHL	IL-24	MR Egger	4.05787	8	0.851865
GCST90274810	SNHL	SNHL	IL-24	Inverse variance weighted	5.50684	9	0.788079
GCST90274811	SNHL	SNHL	IL-2RB	MR Egger	9.75217	10	0.462499
GCST90274811	SNHL	SNHL	IL-2RB	Inverse variance weighted	9.76589	11	0.55156
GCST90274812	SNHL	SNHL	IL-33	MR Egger	10.7362	9	0.294224
GCST90274812	SNHL	SNHL	IL-33	Inverse variance weighted	11.5532	10	0.316073
GCST90274813	SNHL	SNHL	IL-4	MR Egger	6.57689	7	0.47422
GCST90274813	SNHL	SNHL	IL-4	Inverse variance weighted	8.06705	8	0.426948
GCST90274814	SNHL	SNHL	IL-5	MR Egger	6.36754	9	0.702644
GCST90274814	SNHL	SNHL	IL-5	Inverse variance weighted	6.36838	10	0.783423
GCST90274815	SNHL	SNHL	IL-6	MR Egger	2.20304	6	0.90011
GCST90274815	SNHL	SNHL	IL-6	Inverse variance weighted	6.27873	7	0.507606
GCST90274816	SNHL	SNHL	IL-7	MR Egger	5.64096	10	0.844473
GCST90274816	SNHL	SNHL	IL-7	Inverse variance weighted	6.24704	11	0.856383
GCST90274817	SNHL	SNHL	IL-8	MR Egger	23.0357	14	0.0596913
GCST90274817	SNHL	SNHL	IL-8	Inverse variance weighted	24.4244	15	0.0582277
GCST90274818	SNHL	SNHL	LAP(TGF-B1)	MR Egger	26.3513	17	0.0682929
GCST90274818	SNHL	SNHL	LAP(TGF-B1)	Inverse variance weighted	30.937	18	0.0292735
GCST90274819	SNHL	SNHL	LIF	MR Egger	8.3695	9	0.49738
GCST90274819	SNHL	SNHL	LIF	Inverse variance weighted	8.50448	10	0.579684
GCST90274820	SNHL	SNHL	LIFR	MR Egger	14.5832	13	0.334091
GCST90274820	SNHL	SNHL	LIFR	Inverse variance weighted	15.0114	14	0.377374
GCST90274821	SNHL	SNHL	MCP-1	MR Egger	28.5514	20	0.0969761
GCST90274821	SNHL	SNHL	MCP-1	Inverse variance weighted	28.9659	21	0.114822
GCST90274822	SNHL	SNHL	MCP-2	MR Egger	26.453	26	0.438436
GCST90274822	SNHL	SNHL	MCP-2	Inverse variance weighted	26.5254	27	0.489614
GCST90274823	SNHL	SNHL	MCP-3	MR Egger	14.0167	15	0.524266
GCST90274823	SNHL	SNHL	MCP-3	Inverse variance weighted	14.5115	16	0.560661
GCST90274824	SNHL	SNHL	MCP-4	MR Egger	10.7385	16	0.825334
GCST90274824	SNHL	SNHL	MCP-4	Inverse variance weighted	12.1572	17	0.790525
GCST90274825	SNHL	SNHL	MIP-1a	MR Egger	8.56109	11	0.662334
GCST90274825	SNHL	SNHL	MIP-1a	Inverse variance weighted	12.1834	12	0.431068
GCST90274826	SNHL	SNHL	MMP-1	MR Egger	8.81172	14	0.842919
GCST90274826	SNHL	SNHL	MMP-1	Inverse variance weighted	10.8724	15	0.761587
GCST90274827	SNHL	SNHL	MMP-10	MR Egger	12.1325	12	0.435095
GCST90274827	SNHL	SNHL	MMP-10	Inverse variance weighted	16.9774	13	0.200337
GCST90274828	SNHL	SNHL	NRTN	MR Egger	7.06515	12	0.853278
GCST90274828	SNHL	SNHL	NRTN	Inverse variance weighted	7.6608	13	0.864975
GCST90274829	SNHL	SNHL	NT-3	MR Egger	18.0319	15	0.260994
GCST90274829	SNHL	SNHL	NT-3	Inverse variance weighted	18.8712	16	0.2754
GCST90274830	SNHL	SNHL	OPG	MR Egger	15.3276	16	0.500787
GCST90274830	SNHL	SNHL	OPG	Inverse variance weighted	15.6386	17	0.549582
GCST90274831	SNHL	SNHL	OSM	MR Egger	9.72948	13	0.715892
GCST90274831	SNHL	SNHL	OSM	Inverse variance weighted	10.3172	14	0.738642
GCST90274832	SNHL	SNHL	PDL1	MR Egger	12.7865	12	0.384752
GCST90274832	SNHL	SNHL	PDL1	Inverse variance weighted	15.3228	13	0.287638
GCST90274833	SNHL	SNHL	SCF	MR Egger	48.4247	28	0.00964108
GCST90274833	SNHL	SNHL	SCF	Inverse variance weighted	48.5429	29	0.0129017
GCST90274834	SNHL	SNHL	SIRT2	MR Egger	13.4126	11	0.267216
GCST90274834	SNHL	SNHL	SIRT2	Inverse variance weighted	13.435	12	0.338232
GCST90274835	SNHL	SNHL	SLAM	MR Egger	35.8526	23	0.0427044
GCST90274835	SNHL	SNHL	SLAM	Inverse variance weighted	36.6402	24	0.0475108
GCST90274836	SNHL	SNHL	SULT1A1	MR Egger	30.3571	21	0.0850435
GCST90274836	SNHL	SNHL	SULT1A1	Inverse variance weighted	30.8987	22	0.0982072
GCST90274837	SNHL	SNHL	STAMBPL1	MR Egger	4.09547	9	0.905017
GCST90274837	SNHL	SNHL	STAMBPL1	Inverse variance weighted	5.09212	10	0.88494
GCST90274838	SNHL	SNHL	TGF-A	MR Egger	14.9907	12	0.241946
GCST90274838	SNHL	SNHL	TGF-A	Inverse variance weighted	15.678	13	0.266954
GCST90274839	SNHL	SNHL	TNF	MR Egger	17.8571	15	0.270255
GCST90274839	SNHL	SNHL	TNF	Inverse variance weighted	18.7668	16	0.280939
GCST90274840	SNHL	SNHL	TNF-B	MR Egger	30.8651	22	0.0989099
GCST90274840	SNHL	SNHL	TNF-B	Inverse variance weighted	31.0748	23	0.120966
GCST90274841	SNHL	SNHL	TNFRSF9	MR Egger	39.073	25	0.036224
GCST90274841	SNHL	SNHL	TNFRSF9	Inverse variance weighted	40.1192	26	0.0379741
GCST90274842	SNHL	SNHL	LIGHT	MR Egger	18.2965	22	0.688269
GCST90274842	SNHL	SNHL	LIGHT	Inverse variance weighted	18.3418	23	0.738693
GCST90274843	SNHL	SNHL	TRAIL	MR Egger	17.2825	24	0.836365
GCST90274843	SNHL	SNHL	TRAIL	Inverse variance weighted	17.2884	25	0.871067
GCST90274844	SNHL	SNHL	TRANCE	MR Egger	26.3839	25	0.387343
GCST90274844	SNHL	SNHL	TRANCE	Inverse variance weighted	27.1174	26	0.403196
GCST90274845	SNHL	SNHL	TSLP	MR Egger	14.6841	12	0.25917
GCST90274845	SNHL	SNHL	TSLP	Inverse variance weighted	15.0797	13	0.302402
GCST90274846	SNHL	SNHL	TWEAK	MR Egger	32.2005	24	0.122099
GCST90274846	SNHL	SNHL	TWEAK	Inverse variance weighted	32.3677	25	0.147646
GCST90274847	SNHL	SNHL	uPA	MR Egger	12.3555	19	0.869874
GCST90274847	SNHL	SNHL	uPA	Inverse variance weighted	12.3986	20	0.901676
GCST90274848	SNHL	SNHL	VEGF-A	MR Egger	31.6213	19	0.034463
GCST90274848	SNHL	SNHL	VEGF-A	Inverse variance weighted	31.7453	20	0.0460895

## Sheet: Sheet7
Supplementary Table 4A. Results of the causal effect of 91inflammation proteins on SIHL
id.exposure	outcome	exposure	method	nsnp	b	se	pval	pve	FDR
GCST90274817	SIHL	IL-8	Inverse variance weighted	16	0.278278	0.104299	0.0076285	3.51745	0.451631
GCST90274845	SIHL	TSLP	Inverse variance weighted	14	-0.265603	0.109502	0.0152857	2.83199	0.451631
GCST90274832	SIHL	PDL1	Inverse variance weighted	14	-0.224467	0.0993528	0.0238654	3.29711	0.451631
GCST90274809	SIHL	IL-22RA1	Inverse variance weighted	11	-0.297379	0.135431	0.0281072	2.1726	0.451631
GCST90274779	SIHL	CXCL1	Inverse variance weighted	8	0.183381	0.0851258	0.0312217	2.18254	0.451631
GCST90274775	SIHL	CDCP1	Inverse variance weighted	25	0.141401	0.0664012	0.0332129	6.82617	0.451631
GCST90274833	SIHL	SCF	Inverse variance weighted	30	-0.130944	0.0620185	0.0347408	8.14147	0.451631
GCST90274847	SIHL	uPA	Inverse variance weighted	21	0.177819	0.0880614	0.0434598	5.88718	0.494355
GCST90274772	SIHL	CD40L	Inverse variance weighted	15	-0.135446	0.072233	0.0607761	4.07166	0.554391
GCST90274806	SIHL	IL-2	Inverse variance weighted	15	-0.240841	0.128513	0.0609221	2.96635	0.554391
GCST90274841	SIHL	TNFRSF9	Inverse variance weighted	27	-0.123543	0.0682428	0.0702432	5.89672	0.581103
GCST90274840	SIHL	TNF-B	Inverse variance weighted	24	-0.0868691	0.0492989	0.0780545	6.30186	0.591913
GCST90274774	SIHL	CD6	Inverse variance weighted	17	0.0975596	0.057128	0.0876854	5.04608	0.613798
GCST90274805	SIHL	IL-1A	Inverse variance weighted	12	-0.158665	0.103336	0.124678	2.83585	0.710069
GCST90274831	SIHL	OSM	Inverse variance weighted	15	-0.157302	0.10558	0.136256	3.61474	0.710069
GCST90274846	SIHL	TWEAK	Inverse variance weighted	26	0.114592	0.0774401	0.13894	6.52942	0.710069
GCST90274828	SIHL	NRTN	Inverse variance weighted	14	-0.158276	0.107338	0.140334	2.78267	0.710069
GCST90274814	SIHL	IL-5	Inverse variance weighted	11	0.159552	0.109243	0.144147	2.20397	0.710069
GCST90274787	SIHL	FGF19	Inverse variance weighted	21	-0.110625	0.0767696	0.149584	4.95	0.710069
GCST90274826	SIHL	MMP-1	Inverse variance weighted	16	-0.157994	0.113329	0.163282	4.43346	0.710069
GCST90274834	SIHL	SIRT2	Inverse variance weighted	13	0.148162	0.106423	0.163862	2.96375	0.710069
GCST90274801	SIHL	IL-17A	Inverse variance weighted	12	-0.148373	0.113049	0.189362	2.3943	0.783269
GCST90274773	SIHL	CD5	Inverse variance weighted	20	-0.108693	0.0855098	0.203689	5.25061	0.805899
GCST90274835	SIHL	SLAM	Inverse variance weighted	25	-0.0986268	0.087271	0.258425	6.19717	0.979863
GCST90274761	SIHL	AXIN-1	Inverse variance weighted	8	-0.142755	0.14253	0.316548	1.63409	0.994166
GCST90274762	SIHL	B-NGF	Inverse variance weighted	21	0.0984355	0.0994096	0.322076	4.41464	0.994166
GCST90274768	SIHL	CCL25	Inverse variance weighted	22	-0.0479751	0.0485877	0.323451	6.348	0.994166
GCST90274776	SIHL	CSF1	Inverse variance weighted	16	-0.087027	0.0908524	0.338116	3.67572	0.994166
GCST90274759	SIHL	ADA	Inverse variance weighted	13	0.0532174	0.0562482	0.344089	4.14887	0.994166
GCST90274815	SIHL	IL-6	Inverse variance weighted	8	-0.107998	0.115918	0.351506	2.0928	0.994166
GCST90274830	SIHL	OPG	Inverse variance weighted	18	0.0704954	0.0808463	0.383226	4.81735	0.994166
GCST90274808	SIHL	IL-20RA	Inverse variance weighted	11	-0.0919899	0.108741	0.397576	2.23876	0.994166
GCST90274793	SIHL	HGF	Inverse variance weighted	16	0.0867931	0.105243	0.409547	3.79333	0.994166
GCST90274827	SIHL	MMP-10	Inverse variance weighted	14	-0.0628432	0.0769429	0.414071	4.40049	0.994166
GCST90274771	SIHL	2B4	Inverse variance weighted	21	-0.0792626	0.0984359	0.420692	5.39988	0.994166
GCST90274820	SIHL	LIFR	Inverse variance weighted	15	-0.0637634	0.0818641	0.436043	3.76904	0.994166
GCST90274792	SIHL	GDNF	Inverse variance weighted	12	0.0658519	0.085916	0.443398	3.33576	0.994166
GCST90274807	SIHL	IL-20	Inverse variance weighted	10	0.109753	0.146771	0.454592	2.03185	0.994166
GCST90274810	SIHL	IL-24	Inverse variance weighted	10	0.10544	0.141495	0.456158	1.97881	0.994166
GCST90274783	SIHL	CXCL6	Inverse variance weighted	10	0.0605511	0.0834443	0.468055	3.12413	0.994166
GCST90274784	SIHL	CXCL9	Inverse variance weighted	20	-0.0673778	0.0945026	0.475862	4.77519	0.994166
GCST90274823	SIHL	MCP-3	Inverse variance weighted	17	0.0541502	0.0791495	0.49388	4.23963	0.994166
GCST90274822	SIHL	MCP-2	Inverse variance weighted	28	-0.0302838	0.0457342	0.507862	9.5554	0.994166
GCST90274796	SIHL	IL-10RA	Inverse variance weighted	10	0.0644563	0.0973865	0.508061	1.99214	0.994166
GCST90274758	SIHL	eIF4E-BP1	Inverse variance weighted	11	-0.0763964	0.117315	0.514913	2.73487	0.994166
GCST90274763	SIHL	CASP8	Inverse variance weighted	13	0.0648588	0.100744	0.519705	3.03373	0.994166
GCST90274780	SIHL	CXCL10	Inverse variance weighted	23	-0.0455575	0.0754226	0.545823	5.78329	0.994166
GCST90274848	SIHL	VEGF-A	Inverse variance weighted	21	0.0453435	0.0751064	0.546027	5.50839	0.994166
GCST90274844	SIHL	TRANCE	Inverse variance weighted	27	0.0401206	0.0673091	0.551132	7.58719	0.994166
GCST90274788	SIHL	FGF21	Inverse variance weighted	14	0.0615069	0.103492	0.5523	4.01136	0.994166
GCST90274770	SIHL	CCL4	Inverse variance weighted	18	-0.0263189	0.0458269	0.565757	5.29286	0.994166
GCST90274804	SIHL	IL-18R1	Inverse variance weighted	22	0.0205145	0.0408557	0.615584	6.88912	0.994166
GCST90274766	SIHL	CCL20	Inverse variance weighted	21	-0.0467931	0.0946022	0.620861	4.64408	0.994166
GCST90274778	SIHL	CX3CL1	Inverse variance weighted	21	-0.0522723	0.105692	0.620902	4.72084	0.994166
GCST90274767	SIHL	CCL23	Inverse variance weighted	22	-0.0241004	0.0580676	0.678112	5.39576	0.994166
GCST90274818	SIHL	LAP(TGF-B1)	Inverse variance weighted	19	0.0408297	0.0994371	0.68136	4.4791	0.994166
GCST90274798	SIHL	IL-12B	Inverse variance weighted	28	0.015251	0.0405182	0.706621	8.83914	0.994166
GCST90274797	SIHL	IL-10RB	Inverse variance weighted	18	0.0191718	0.0515989	0.710225	4.52731	0.994166
GCST90274794	SIHL	IFNG	Inverse variance weighted	10	0.0403521	0.115073	0.725839	2.11228	0.994166
GCST90274789	SIHL	FGF23	Inverse variance weighted	15	-0.0483031	0.152987	0.752205	3.47294	0.994166
GCST90274777	SIHL	CST5	Inverse variance weighted	31	-0.0146179	0.0493798	0.767206	8.58457	0.994166
GCST90274842	SIHL	LIGHT	Inverse variance weighted	24	-0.0180112	0.0651053	0.782051	5.62454	0.994166
GCST90274786	SIHL	S100-A12	Inverse variance weighted	15	-0.0296627	0.116882	0.799662	3.61093	0.994166
GCST90274800	SIHL	IL-15RA	Inverse variance weighted	12	0.0152668	0.0626565	0.807496	3.66032	0.994166
GCST90274839	SIHL	TNF	Inverse variance weighted	17	0.0343088	0.141386	0.808268	3.47732	0.994166
GCST90274790	SIHL	FGF5	Inverse variance weighted	23	0.013381	0.0554968	0.809468	5.69725	0.994166
GCST90274824	SIHL	MCP-4	Inverse variance weighted	18	0.0169664	0.0749031	0.820804	5.92452	0.994166
GCST90274765	SIHL	CCL19	Inverse variance weighted	19	0.012631	0.0608056	0.835442	5.09284	0.994166
GCST90274782	SIHL	CXCL5	Inverse variance weighted	14	-0.0153837	0.0748254	0.837107	4.59226	0.994166
GCST90274802	SIHL	IL-17C	Inverse variance weighted	17	0.0274183	0.133953	0.837817	3.60602	0.994166
GCST90274781	SIHL	CXCL11	Inverse variance weighted	21	-0.0153539	0.0786892	0.845299	5.17738	0.994166
GCST90274838	SIHL	TGF-A	Inverse variance weighted	14	-0.0252566	0.130104	0.846077	3.16198	0.994166
GCST90274813	SIHL	IL-4	Inverse variance weighted	9	-0.0250919	0.1447	0.862332	1.81857	0.994166
GCST90274764	SIHL	CCL11	Inverse variance weighted	19	-0.0149167	0.088546	0.866219	5.13995	0.994166
GCST90274791	SIHL	FLT3LG	Inverse variance weighted	27	-0.0129796	0.083205	0.876037	7.2525	0.994166
GCST90274825	SIHL	MIP-1a	Inverse variance weighted	13	0.0124467	0.0897767	0.889734	3.90004	0.994166
GCST90274829	SIHL	NT-3	Inverse variance weighted	17	-0.0140601	0.10276	0.89117	3.51048	0.994166
GCST90274821	SIHL	MCP-1	Inverse variance weighted	22	-0.00916606	0.0719835	0.898675	5.73459	0.994166
GCST90274837	SIHL	STAMBPL1	Inverse variance weighted	11	-0.0174873	0.152955	0.908977	2.2642	0.994166
GCST90274795	SIHL	IL-10	Inverse variance weighted	18	0.0104465	0.0918797	0.909477	4.32273	0.994166
GCST90274843	SIHL	TRAIL	Inverse variance weighted	25	0.00438352	0.0482438	0.927602	7.83677	0.994166
GCST90274785	SIHL	DNER	Inverse variance weighted	16	-0.00702875	0.0805015	0.930423	4.37049	0.994166
GCST90274816	SIHL	IL-7	Inverse variance weighted	12	0.0111471	0.143896	0.938253	2.42392	0.994166
GCST90274803	SIHL	IL-18	Inverse variance weighted	21	0.00520494	0.0692727	0.940106	5.4788	0.994166
GCST90274799	SIHL	IL-13	Inverse variance weighted	11	-0.00738545	0.104645	0.943735	2.27848	0.994166
GCST90274811	SIHL	IL-2RB	Inverse variance weighted	12	-0.00747932	0.12445	0.952077	2.38946	0.994166
GCST90274836	SIHL	SULT1A1	Inverse variance weighted	23	0.00345141	0.0641531	0.957095	5.60325	0.994166
GCST90274769	SIHL	CCL28	Inverse variance weighted	20	-0.00404756	0.101963	0.968335	4.34817	0.994166
GCST90274760	SIHL	ARTN	Inverse variance weighted	17	-0.00286176	0.0957517	0.976157	3.38703	0.994166
GCST90274812	SIHL	IL-33	Inverse variance weighted	11	-0.00282485	0.134477	0.983241	2.15295	0.994166
GCST90274819	SIHL	LIF	Inverse variance weighted	11	0.000404196	0.164755	0.998043	2.16141	0.998043

## Sheet: Sheet8
Supplementary Table 4B. SNPs associated with inflammatory proteins on SIHL.
SNP	effect_allele.exposure	other_allele.exposure	effect_allele.outcome	other_allele.outcome	beta.exposure	beta.outcome	eaf.exposure	eaf.outcome	chr.outcome	pos.outcome	gene.outcome	pval.outcome	se.outcome	outcome	id.exposure	chr.exposure	pos.exposure	se.exposure	pval.exposure	samplesize.exposure	exposure	R2	F	maf	INITIAL.SAMPLE.SIZE
rs1001495	T	C	T	C	0.0983	-0.0668416	0.9113	0.907086	2	240707925	KIF1A	0.128784	0.0440062	SIHL	GCST90274767	2	241647342	0.0215	4.83e-06	13650	CCL23	0.00155502	20.9009	0.0887	14,736 European ancestry individuals
rs11017721	A	G	A	G	0.0971	0.0655831	0.1154	0.100989	10	131107162	TCERG1L	0.122231	0.0424355	SIHL	GCST90274767	10	132905425	0.0186	1.79e-07	14288	CCL23	0.00202635	27.2488	0.1154	14,736 European ancestry individuals
rs113959305	T	C	T	C	-0.1397	-0.0967206	0.0559	0.031803	22	50637853	ARSA	0.204596	0.076244	SIHL	GCST90274767	22	51076281	0.0285	9.5e-07	13224	CCL23	0.00178694	24.0236	0.0559	14,736 European ancestry individuals
rs116683909	A	G	A	G	-0.21	0.0296694	0.0278	0.0271261	3	14404403	SLC6A6	0.710609	0.0799632	SIHL	GCST90274767	3	14445911	0.0426	8.24e-07	14724	CCL23	0.00180724	24.2971	0.0278	14,736 European ancestry individuals
rs117639761	A	C	A	C	-0.3246	0.0696091	0.9561	0.979126	17	35868176	HEATR9	0.43096	0.0883869	SIHL	GCST90274767	17	34195180	0.0413	3.85e-15	14736	CCL23	0.00458127	61.7635	0.0439	14,736 European ancestry individuals
rs12204524	C	G	C	G	0.1164	0.0490707	0.9291	0.950158	6	85435025	NT5E	0.403309	0.0587163	SIHL	GCST90274767	6	86144743	0.0237	9.04e-07	14727	CCL23	0.00179396	24.1182	0.0709	14,736 European ancestry individuals
rs12949647	A	G	A	G	-0.0643	-0.00717059	0.7287	0.701123	17	21483148	C17orf51	0.797595	0.0279598	SIHL	GCST90274767	17	21386459	0.0137	2.69e-06	14288	CCL23	0.00163852	22.025	0.2713	14,736 European ancestry individuals
rs146074782	A	G	A	G	-0.3061	-0.109917	0.0116	0.0115246	1	203472132	PRELP	0.365829	0.121548	SIHL	GCST90274767	1	203441260	0.0626	1.01e-06	12935	CCL23	0.00177823	23.9064	0.0116	14,736 European ancestry individuals
rs17735284	A	T	A	T	0.0927	0.00549382	0.0922	0.0570986	11	84661469	DLG2	0.919877	0.0546169	SIHL	GCST90274767	11	84372512	0.0202	4.45e-06	14725	CCL23	0.0015666	21.0568	0.0922	14,736 European ancestry individuals
rs1926742	A	G	A	G	0.0574	-0.0201482	0.3093	0.314167	10	18006553	SLC39A12	0.464366	0.027537	SIHL	GCST90274767	10	18295482	0.0125	4.39e-06	14725	CCL23	0.00156857	21.0833	0.3093	14,736 European ancestry individuals
rs2870238	T	C	T	C	0.0574	-0.044195	0.4869	0.454253	4	76451926	SHROOM3	0.0849591	0.0256559	SIHL	GCST90274767	4	77373079	0.0114	4.78e-07	14736	CCL23	0.00188529	25.3483	0.4869	14,736 European ancestry individuals
rs4317138	T	C	T	C	0.0585	0.00452856	0.6736	0.66231	3	46420653	CCRL2	0.867282	0.0270989	SIHL	GCST90274767	3	46462144	0.0127	4.1e-06	14288	CCL23	0.00157834	21.2148	0.3264	14,736 European ancestry individuals
rs438811	T	C	T	C	0.0669	-0.0260474	0.2405	0.236151	19	44913484	APOC1	0.390289	0.0303197	SIHL	GCST90274767	19	45416741	0.0138	1.25e-06	14720	CCL23	0.0017479	23.4979	0.2405	14,736 European ancestry individuals
rs4719850	T	C	T	C	-0.0548	-0.0180773	0.5907	0.710847	7	3199346	SDK1	0.52217	0.0282456	SIHL	GCST90274767	7	3238978	0.0118	3.42e-06	14726	CCL23	0.00160429	21.5642	0.4093	14,736 European ancestry individuals
rs712048	A	C	A	C	-0.5147	0.00406775	0.1497	0.121797	17	35999179	CCL15,CCL15-CCL14	0.917117	0.0390882	SIHL	GCST90274767	17	34326215	0.0158	1e-200	14723	CCL23	0.0732706	1061.03	0.1497	14,736 European ancestry individuals
rs73071153	A	G	A	G	-0.1497	-0.0131073	0.0393	0.0316508	7	17506340	RP11-507K12.1	0.857391	0.0729417	SIHL	GCST90274767	7	17545964	0.0319	2.7e-06	14728	CCL23	0.00163807	22.019	0.0393	14,736 European ancestry individuals
rs73114426	A	G	A	G	0.0948	0.014572	0.0846	0.100481	12	57011265	TAC3	0.730695	0.0423357	SIHL	GCST90274767	12	57405049	0.0207	4.66e-06	14731	CCL23	0.0015602	20.9706	0.0846	14,736 European ancestry individuals
rs74127049	C	G	C	G	0.0603	-0.0104432	0.608	0.594072	1	161612410	FCGR3B	0.699952	0.0270979	SIHL	GCST90274767	1	161582200	0.0132	4.92e-06	13422	CCL23	0.00155237	20.8652	0.392	14,736 European ancestry individuals
rs74491711	A	G	A	G	0.1273	-0.0239815	0.048	0.0549902	3	40012867	MYRIP	0.668299	0.0559684	SIHL	GCST90274767	3	40054358	0.0278	4.67e-06	14735	CCL23	0.00155981	20.9654	0.048	14,736 European ancestry individuals
rs77083410	C	G	C	G	0.224	-0.0272361	0.0223	0.0370931	11	115211066	CADM1	0.687301	0.0676639	SIHL	GCST90274767	11	115081786	0.0416	7.26e-08	14734	CCL23	0.00215553	28.9898	0.0223	14,736 European ancestry individuals
rs77354000	A	G	A	G	-0.2064	-0.0977695	0.9788	0.978488	10	34144868	PARD3	0.269907	0.0886173	SIHL	GCST90274767	10	34433796	0.0437	2.32e-06	14735	CCL23	0.00165927	22.3045	0.0212	14,736 European ancestry individuals
rs77527696	T	C	T	C	-0.2538	0.0807535	0.0298	0.0328144	17	36460238	TBC1D3F	0.262549	0.0720764	SIHL	GCST90274767	17	34816052	0.0465	4.81e-08	13829	CCL23	0.00221461	29.786	0.0298	14,736 European ancestry individuals
rs10021230	A	T	A	T	0.1179	0.0575135	0.2293	0.22301	4	73879833	CXCL1	0.0602768	0.0306124	SIHL	GCST90274783	4	74745550	0.0138	1.3e-17	14744	CXCL6	0.00492717	72.9811	0.2293	14,744 European ancestry individuals
rs10031141	A	G	A	G	-0.392	-0.0316379	0.594	0.632863	4	73728326	CXCL8	0.232065	0.026474	SIHL	GCST90274783	4	74594043	0.0119	1e-200	14296	CXCL6	0.0685652	1084.97	0.406	14,744 European ancestry individuals
rs11547311	T	C	T	C	0.1285	-0.183273	0.0649	0.0246262	16	2172285	TRAF7	0.0258446	0.082239	SIHL	GCST90274783	16	2222286	0.0272	2.31e-06	13232	CXCL6	0.00151177	22.3156	0.0649	14,744 European ancestry individuals
rs117109857	C	G	C	G	0.1897	0.17989	0.0242	0.00823454	21	37727584	KCNJ6	0.1976	0.139621	SIHL	GCST90274783	21	39099887	0.0415	4.85e-06	14743	CXCL6	0.00141546	20.892	0.0242	14,744 European ancestry individuals
rs12075	A	G	A	G	0.0816	0.0384368	0.5554	0.532219	1	159205564	ACKR1	0.134213	0.025664	SIHL	GCST90274783	1	159175354	0.0115	1.29e-12	14741	CXCL6	0.0034039	50.3414	0.4446	14,744 European ancestry individuals
rs184103539	T	C	T	C	-0.1603	0.0470059	0.039	0.0746396	1	221976321	DUSP10	0.337988	0.0490591	SIHL	GCST90274783	1	222149663	0.0351	4.95e-06	12841	CXCL6	0.0014129	20.8542	0.039	14,744 European ancestry individuals
rs3184504	T	C	T	C	0.0679	-0.0498392	0.4766	0.407293	12	111446804	SH2B3	0.0549832	0.0259714	SIHL	GCST90274783	12	111884608	0.0131	2.18e-07	11793	CXCL6	0.00181919	26.862	0.4766	14,744 European ancestry individuals
rs34080302	T	G	T	G	0.0605	-0.0192578	0.715	0.694844	14	88936198	TTC8	0.487864	0.0277605	SIHL	GCST90274783	14	89402542	0.0131	3.87e-06	14296	CXCL6	0.00144482	21.326	0.285	14,744 European ancestry individuals
rs574432935	A	T	A	T	0.3432	-0.00531362	0.9894	0.98583	10	35196996	CREM	0.96166	0.110538	SIHL	GCST90274783	10	35485924	0.0692	7.07e-07	12778	CXCL6	0.00166583	24.5937	0.0106	14,744 European ancestry individuals
rs9371716	T	C	T	C	-0.0919	0.0117091	0.1328	0.14329	6	153678884	OPRM1	0.750029	0.0367517	SIHL	GCST90274783	6	154000019	0.0193	1.92e-06	12412	CXCL6	0.00153576	22.6703	0.1328	14,744 European ancestry individuals
rs10024178	T	C	T	C	-0.0925	-0.00593107	0.905	0.86798	4	5800007	CRMP1,EVC	0.876393	0.0381312	SIHL	GCST90274759	4	5801734	0.0199	3.35e-06	14716	ADA	0.00146615	21.6032	0.095	14,736 European ancestry individuals
rs111478357	T	C	T	C	0.2044	0.0817449	0.0243	0.0156205	2	143892866	GTDC1	0.427292	0.102975	SIHL	GCST90274759	2	144650434	0.044	3.39e-06	13801	ADA	0.0014644	21.5773	0.0243	14,736 European ancestry individuals
rs112665079	T	C	T	C	0.8932	0.0244755	0.051	0.0457504	20	44492042	TTPAL	0.690636	0.0614974	SIHL	GCST90274759	20	43120683	0.026	1e-200	14720	ADA	0.0742481	1180.03	0.051	14,736 European ancestry individuals
rs115657851	A	G	A	G	0.139	-0.0110869	0.0462	0.0657846	1	56888175	C8A	0.830797	0.0518857	SIHL	GCST90274759	1	57353848	0.0293	2.1e-06	14715	ADA	0.00152711	22.5027	0.0462	14,736 European ancestry individuals
rs117645472	A	T	A	T	0.3494	-0.63143	0.0125	0.00179258	18	917375	ADCYAP1	0.0482647	0.319706	SIHL	GCST90274759	18	917376	0.0754	3.59e-06	11095	ADA	0.00145717	21.4706	0.0125	14,736 European ancestry individuals
rs12479560	A	G	A	G	0.12	-0.013045	0.32	0.374276	20	44672026	ADA	0.626275	0.0267877	SIHL	GCST90274759	20	43300667	0.0147	3.26e-16	12404	ADA	0.00450822	66.6298	0.32	14,736 European ancestry individuals
rs1608554	A	G	A	G	0.0598	0.039362	0.656	0.684857	7	22768015	AC073072.1	0.154006	0.0276123	SIHL	GCST90274759	7	22807634	0.0122	9.5e-07	14733	ADA	0.0016301	24.0228	0.344	14,736 European ancestry individuals
rs189104742	A	T	A	T	0.2754	0.160513	0.9857	0.96958	4	74740352	BTC	0.0322307	0.074952	SIHL	GCST90274759	4	75665562	0.0584	2.41e-06	14729	ADA	0.00150899	22.2353	0.0143	14,736 European ancestry individuals
rs2527856	T	C	T	C	0.0562	0.0222452	0.5989	0.580042	7	81049607	SEMA3C	0.392723	0.0260272	SIHL	GCST90274759	7	80678923	0.0122	4.09e-06	14288	ADA	0.00144001	21.2175	0.4011	14,736 European ancestry individuals
rs541944924	T	C	T	C	0.1673	-0.0443695	0.0316	0.0569789	1	204698449	LRRN2	0.426077	0.055746	SIHL	GCST90274759	1	204667577	0.0358	2.97e-06	14080	ADA	0.00148191	21.8357	0.0316	14,736 European ancestry individuals
rs62319741	T	C	T	C	0.1281	0.0232113	0.9456	0.927188	4	123650740	SPRY1	0.637661	0.0492838	SIHL	GCST90274759	4	124571895	0.0258	6.87e-07	14733	ADA	0.00167252	24.649	0.0544	14,736 European ancestry individuals
rs7292320	A	G	A	G	-0.0599	-0.0394407	0.2529	0.207067	22	37525418	CARD10	0.209386	0.0314205	SIHL	GCST90274759	22	37921425	0.0131	4.82e-06	14729	ADA	0.00141884	20.9051	0.2529	14,736 European ancestry individuals
rs80212763	T	C	T	C	0.9687	0.0337371	0.0189	0.0124372	20	44595289	PKIG	0.766231	0.113476	SIHL	GCST90274759	20	43223930	0.0448	1.1e-103	14249	ADA	0.0307948	467.481	0.0189	14,736 European ancestry individuals
rs10042665	C	G	C	G	0.0583	-0.016126	0.3043	0.328617	5	79479276	HOMER1	0.553781	0.027235	SIHL	GCST90274776	5	78775099	0.0122	1.76e-06	14727	CSF1	0.00201058	22.8318	0.3043	14,734 European ancestry individuals
rs115370595	A	G	A	G	-0.2277	-0.0161158	0.9815	0.990162	2	139727401	LRP1B	0.903492	0.132913	SIHL	GCST90274776	2	140484970	0.0496	4.42e-06	13799	CSF1	0.00185581	21.071	0.0185	14,734 European ancestry individuals
rs116443177	T	C	T	C	0.0827	-0.017821	0.1595	0.175986	2	27541255	AC109829.1	0.595488	0.0335676	SIHL	GCST90274776	2	27764122	0.0173	1.75e-06	12403	CSF1	0.00201198	22.8477	0.1595	14,734 European ancestry individuals
rs11685487	T	C	T	C	0.0944	-0.0422987	0.1197	0.121831	2	8635190	ID2	0.285273	0.0395851	SIHL	GCST90274776	2	8775320	0.0196	1.46e-06	14286	CSF1	0.00204231	23.1929	0.1197	14,734 European ancestry individuals
rs117591817	C	G	C	G	-0.1989	-0.0391066	0.0348	0.0288125	19	58364206	ZNF497	0.611374	0.0769643	SIHL	GCST90274776	19	58875573	0.0435	4.82e-06	14286	CSF1	0.00184107	20.9033	0.0348	14,734 European ancestry individuals
rs142421172	A	G	A	G	0.1439	-0.0366108	0.044	0.0658828	1	179712952	TDRD5	0.486271	0.0525826	SIHL	GCST90274776	1	179682087	0.031	3.45e-06	12840	CSF1	0.00189737	21.5438	0.044	14,734 European ancestry individuals
rs1605333	C	G	C	G	-0.0601	0.0120413	0.6484	0.620402	12	57994449	ATP23	0.64701	0.0262957	SIHL	GCST90274776	12	58388232	0.0124	1.25e-06	13237	CSF1	0.00206816	23.4871	0.3516	14,734 European ancestry individuals
rs17610659	T	C	T	C	0.1684	-0.0169178	0.4821	0.509356	1	109960674	AHCYL1	0.508262	0.0255731	SIHL	GCST90274776	1	110503296	0.0118	3.31e-46	14286	CSF1	0.0176508	203.631	0.4821	14,734 European ancestry individuals
rs17734417	T	C	T	C	-0.1225	0.0565767	0.9466	0.954265	14	57994886	C14orf37	0.359122	0.0616949	SIHL	GCST90274776	14	58461604	0.0265	3.79e-06	14723	CSF1	0.00188166	21.365	0.0534	14,734 European ancestry individuals
rs563284470	A	G	A	G	0.2087	-0.0402582	0.9696	0.976169	3	47197967	KIF9	0.628731	0.0832618	SIHL	GCST90274776	3	47239457	0.0385	5.93e-08	11720	CSF1	0.0025857	29.3797	0.0304	14,734 European ancestry individuals
rs7227917	A	G	A	G	-0.0872	-0.0230559	0.8823	0.859953	18	48019814	ZBTB7C	0.531547	0.0368513	SIHL	GCST90274776	18	45546185	0.0185	2.43e-06	14286	CSF1	0.00195622	22.2133	0.1177	14,734 European ancestry individuals
rs72783071	T	C	T	C	-0.199	-0.0361386	0.0231	0.0155233	16	60404059	RP11-457D20.2	0.727458	0.103695	SIHL	GCST90274776	16	60437963	0.0414	1.53e-06	14247	CSF1	0.00203423	23.1009	0.0231	14,734 European ancestry individuals
rs74849049	T	G	T	G	-0.0914	0.0522618	0.8992	0.896732	3	171713145	PLD1	0.215429	0.0421883	SIHL	GCST90274776	3	171430935	0.02	4.88e-06	14286	CSF1	0.00183913	20.8812	0.1008	14,734 European ancestry individuals
rs7538029	A	C	A	C	0.0775	0.00625807	0.2211	0.277544	1	109932073	CSF1	0.826153	0.0284926	SIHL	GCST90274776	1	110474695	0.0165	2.64e-06	11335	CSF1	0.00194254	22.0576	0.2211	14,734 European ancestry individuals
rs75869070	A	G	A	G	0.1151	0.0103735	0.936	0.963562	14	78227265	NRXN3	0.878586	0.0679067	SIHL	GCST90274776	14	78693608	0.0239	1.47e-06	14715	CSF1	0.00204195	23.1888	0.064	14,734 European ancestry individuals
rs76421506	A	G	A	G	0.0778	0.0515078	0.853	0.85256	3	115576833	GAP43	0.153386	0.0360781	SIHL	GCST90274776	3	115295680	0.0168	3.64e-06	14286	CSF1	0.00188842	21.4419	0.147	14,734 European ancestry individuals
rs10043720	A	G	A	G	-0.4981	-0.0225087	0.3025	0.250655	5	159340325	IL12B	0.444022	0.029407	SIHL	GCST90274798	5	158767333	0.0132	1e-200	12402	IL-12B	0.102989	1423.69	0.3025	14,735 European ancestry individuals
rs11039216	T	C	T	C	0.0588	0.000559703	0.5207	0.438963	11	47385041	SPI1	0.982681	0.0257839	SIHL	GCST90274798	11	47406592	0.0116	4e-07	14730	IL-12B	0.00206751	25.6903	0.4793	14,735 European ancestry individuals
rs11130215	A	G	A	G	-0.1009	0.0109522	0.8154	0.72917	3	4984323	BHLHE40	0.702959	0.0287211	SIHL	GCST90274798	3	5026008	0.0151	2.36e-11	14732	IL-12B	0.00358737	44.6435	0.1846	14,735 European ancestry individuals
rs117888068	T	C	T	C	0.219	0.0162877	0.9787	0.980426	8	4740320	CSMD1	0.859968	0.0923261	SIHL	GCST90274798	8	4597842	0.0472	3.49e-06	11783	IL-12B	0.00173284	21.5246	0.0213	14,735 European ancestry individuals
rs12588969	C	G	C	G	-0.1297	0.0296387	0.6875	0.792015	14	102764421	TRAF3	0.34593	0.0314464	SIHL	GCST90274798	14	103230758	0.0127	1.74e-24	14287	IL-12B	0.00833957	104.28	0.3125	14,735 European ancestry individuals
rs12766137	C	G	C	G	0.0709	-0.0186885	0.8109	0.808439	10	92766026	EXOC6	0.564217	0.0324121	SIHL	GCST90274798	10	94525783	0.0149	1.95e-06	14726	IL-12B	0.00182237	22.6386	0.1891	14,735 European ancestry individuals
rs1398590	A	G	A	G	-0.197	0.12437	0.0298	0.0211121	12	17161137	LMO3	0.162991	0.0891485	SIHL	GCST90274798	12	17314071	0.0363	5.73e-08	14726	IL-12B	0.00236918	29.4475	0.0298	14,735 European ancestry individuals
rs144850787	T	G	T	G	0.3161	-0.0311574	0.9869	0.991947	5	159266356	UBLCP1	0.823656	0.139817	SIHL	GCST90274798	5	158693364	0.056	1.66e-08	14287	IL-12B	0.00256252	31.8569	0.0131	14,735 European ancestry individuals
rs148549227	T	C	T	C	0.1088	-0.0215057	0.0889	0.0918661	3	171630920	PLD1	0.628718	0.0444762	SIHL	GCST90274798	3	171348710	0.0228	1.82e-06	12403	IL-12B	0.00183274	22.7676	0.0889	14,735 European ancestry individuals
rs149993822	T	C	T	C	0.0984	-0.060835	0.1662	0.152856	2	111289383	BCL2L11	0.0955388	0.0364963	SIHL	GCST90274798	2	112046960	0.0194	3.93e-07	14287	IL-12B	0.00207012	25.7227	0.1662	14,735 European ancestry individuals
rs17056751	A	G	A	G	0.1694	-0.0636644	0.9592	0.940607	5	159425192	IL12B	0.245608	0.054832	SIHL	GCST90274798	5	158852200	0.0325	1.87e-07	14735	IL-12B	0.00218584	27.1638	0.0408	14,735 European ancestry individuals
rs17722688	T	C	T	C	-0.0857	-0.0652595	0.7246	0.722365	5	159480729	IL12B	0.0223759	0.0285733	SIHL	GCST90274798	5	158907737	0.0131	6.07e-11	14729	IL-12B	0.00343899	42.7907	0.2754	14,735 European ancestry individuals
rs1950897	T	C	T	C	0.0798	-0.00535539	0.7151	0.689347	14	68293424	RAD51B	0.846672	0.0276956	SIHL	GCST90274798	14	68760141	0.0128	4.54e-10	14735	IL-12B	0.00312417	38.8612	0.2849	14,735 European ancestry individuals
rs3130510	A	G	A	G	0.1155	7.70674e-05	0.2275	0.15163	6	31186716	POU5F1	0.998276	0.035669	SIHL	GCST90274798	6	31154493	0.014	1.58e-16	14735	IL-12B	0.00545807	68.0515	0.2275	14,735 European ancestry individuals
rs3184504	T	C	T	C	0.1332	-0.0498392	0.4766	0.407293	12	111446804	SH2B3	0.0549832	0.0259714	SIHL	GCST90274798	12	111884608	0.0131	2.76e-24	11785	IL-12B	0.0082674	103.37	0.4766	14,735 European ancestry individuals
rs5014495	T	C	T	C	0.207	0.0318537	0.0363	0.0641156	4	189606778	FRG1	0.560845	0.0547703	SIHL	GCST90274798	4	190527932	0.0442	2.82e-06	10208	IL-12B	0.00176538	21.9294	0.0363	14,735 European ancestry individuals
rs516978	C	G	C	G	0.0721	-0.0147982	0.3473	0.37229	12	120759750	SPPL3	0.575693	0.0264401	SIHL	GCST90274798	12	121197553	0.0122	3.42e-09	14725	IL-12B	0.00280826	34.9205	0.3473	14,735 European ancestry individuals
rs539598	T	C	T	C	-0.0672	-0.0348371	0.2822	0.215314	11	96292910	MAML2	0.262628	0.0310989	SIHL	GCST90274798	11	96026074	0.0129	1.9e-07	14731	IL-12B	0.00218332	27.1325	0.2822	14,735 European ancestry individuals
rs6750065	T	C	T	C	0.0628	-0.00629031	0.7333	0.773079	2	64662774	SERTAD2	0.836324	0.0304471	SIHL	GCST90274798	2	64889908	0.0134	2.78e-06	14286	IL-12B	0.00176787	21.9604	0.2667	14,735 European ancestry individuals
rs6968201	T	G	T	G	-0.0622	-0.0281726	0.5425	0.480103	7	6369165	RAC1	0.272957	0.0256984	SIHL	GCST90274798	7	6408796	0.0119	1.72e-07	14287	IL-12B	0.00219806	27.316	0.4575	14,735 European ancestry individuals
rs705705	C	G	C	G	0.0785	-0.00976859	0.323	0.31871	12	56041720	RPS26	0.721383	0.0273929	SIHL	GCST90274798	12	56435504	0.0133	3.59e-09	12841	IL-12B	0.00280108	34.831	0.323	14,735 European ancestry individuals
rs72993671	A	G	A	G	-0.204	-0.148439	0.0216	0.00789643	11	115896865	CADM1	0.304976	0.144702	SIHL	GCST90274798	11	115767583	0.0435	2.74e-06	14246	IL-12B	0.00177019	21.9893	0.0216	14,735 European ancestry individuals
rs73416208	A	G	A	G	-0.1477	-0.0511403	0.0654	0.0878401	22	37485173	MFNG	0.257754	0.0451884	SIHL	GCST90274798	22	37881211	0.0246	1.92e-09	14729	IL-12B	0.00289827	36.043	0.0654	14,735 European ancestry individuals
rs76428106	T	C	T	C	-0.3406	-0.062023	0.9832	0.987358	13	28029870	FLT3	0.598078	0.117654	SIHL	GCST90274798	13	28604007	0.0535	1.94e-10	13800	IL-12B	0.00325741	40.5239	0.0168	14,735 European ancestry individuals
rs780679	T	C	T	C	-0.0695	-0.0316848	0.2389	0.247778	10	71354752	SLC29A3	0.285888	0.0296901	SIHL	GCST90274798	10	73114509	0.0139	5.73e-07	14729	IL-12B	0.00201175	24.996	0.2389	14,735 European ancestry individuals
rs8026767	A	G	A	G	-0.0743	0.00246783	0.2595	0.223445	15	79968212	BCL2A1	0.935976	0.0307215	SIHL	GCST90274798	15	80260554	0.0132	1.81e-08	14734	IL-12B	0.00254818	31.6781	0.2595	14,735 European ancestry individuals
rs9815073	A	C	A	C	0.2861	0.0106197	0.3539	0.328968	3	188397894	LPP	0.698691	0.0274348	SIHL	GCST90274798	3	188115682	0.013	2.43e-107	14287	IL-12B	0.0375854	484.26	0.3539	14,735 European ancestry individuals
rs9965402	A	G	A	G	0.0918	0.0289671	0.9081	0.905024	18	29044927	CDH2	0.502013	0.043149	SIHL	GCST90274798	18	26624891	0.0201	4.94e-06	14729	IL-12B	0.00167908	20.8556	0.0919	14,735 European ancestry individuals
rs10044847	C	G	C	G	-0.0781	-0.0972954	0.8283	0.821353	5	2103277	IRX4	0.00285943	0.0326225	SIHL	GCST90274775	5	2103391	0.0156	5.55e-07	14719	CDCP1	0.00169995	25.0607	0.1717	14,734 European ancestry individuals
rs10964983	C	G	C	G	-0.0616	-0.0217675	0.5862	0.587562	9	21413804	IFNA1	0.403187	0.0260394	SIHL	GCST90274775	9	21413803	0.0114	6.53e-08	14724	CDCP1	0.00197976	29.1939	0.4138	14,734 European ancestry individuals
rs111476793	A	G	A	G	0.0895	0.0176776	0.1339	0.10505	4	53085329	SCFD2	0.674342	0.0420697	SIHL	GCST90274775	4	53951496	0.0182	8.76e-07	12790	CDCP1	0.00164026	24.1793	0.1339	14,734 European ancestry individuals
rs118116993	A	T	A	T	0.0957	-0.0246634	0.0969	0.131455	6	161905806	PARK2	0.517127	0.0380737	SIHL	GCST90274775	6	162326838	0.0197	1.19e-06	14286	CDCP1	0.00160073	23.5957	0.0969	14,734 European ancestry individuals
rs12290068	A	G	A	G	0.1221	-0.0323333	0.3187	0.29733	11	126391669	ST3GAL4	0.247754	0.0279743	SIHL	GCST90274775	11	126261564	0.0122	1.4e-23	14726	CDCP1	0.00675909	100.15	0.3187	14,734 European ancestry individuals
rs12928188	A	T	A	T	-0.0658	0.00110064	0.2312	0.178379	16	79149850	WWOX	0.973719	0.0334095	SIHL	GCST90274775	16	79183747	0.0134	9.09e-07	14715	CDCP1	0.00163551	24.1092	0.2312	14,734 European ancestry individuals
rs146583535	A	G	A	G	0.4557	0.0871739	0.0265	0.0334689	20	18781209	DTD1	0.221775	0.0713475	SIHL	GCST90274775	20	18761853	0.0968	2.51e-06	8372	CDCP1	0.0015034	22.1589	0.0265	14,734 European ancestry individuals
rs17078000	A	G	A	G	0.0609	-0.00155735	0.7179	0.765291	13	84341765	SLITRK1	0.959	0.0302934	SIHL	GCST90274775	13	84915900	0.0128	1.96e-06	14286	CDCP1	0.00153557	22.6337	0.2821	14,734 European ancestry individuals
rs191929998	A	G	A	G	-0.1938	0.119768	0.9581	0.978671	22	31456325	DRG1,EIF4ENIF1	0.183801	0.0901094	SIHL	GCST90274775	22	31852311	0.0409	2.15e-06	9844	CDCP1	0.00152307	22.4493	0.0419	14,734 European ancestry individuals
rs2276862	C	G	C	G	0.303	0.0491427	0.8212	0.806641	3	45146293	CDCP1	0.129542	0.0324179	SIHL	GCST90274775	3	45187785	0.0146	1.14e-95	14730	CDCP1	0.0284299	430.646	0.1788	14,734 European ancestry individuals
rs28535751	T	C	T	C	-0.0541	0.00303853	0.6294	0.651695	14	58543931	KIAA0586	0.909819	0.0268262	SIHL	GCST90274775	14	59010649	0.0118	4.55e-06	14733	CDCP1	0.00142604	21.017	0.3706	14,734 European ancestry individuals
rs34027772	T	C	T	C	0.0757	-0.0313922	0.2607	0.310353	3	43382467	ANO10,SNRK	0.257024	0.0276961	SIHL	GCST90274775	3	43423959	0.0143	1.2e-07	12403	CDCP1	0.00190027	28.0195	0.2607	14,734 European ancestry individuals
rs35478654	T	C	T	C	-0.148	-0.083177	0.0367	0.041667	3	58468030	KCTD6	0.196447	0.0643915	SIHL	GCST90274775	3	58453757	0.0312	2.1e-06	14725	CDCP1	0.00152641	22.4986	0.0367	14,734 European ancestry individuals
rs4804148	T	C	T	C	-0.0619	-0.0472824	0.7187	0.697874	19	11160191	KANK2	0.0903005	0.0279148	SIHL	GCST90274775	19	11270867	0.0125	7.35e-07	14734	CDCP1	0.00166326	24.519	0.2813	14,734 European ancestry individuals
rs544425471	C	G	C	G	0.3879	-0.0162347	0.9894	0.97021	16	46428445	SHCBP1	0.829627	0.0754472	SIHL	GCST90274775	16	46462357	0.084	3.88e-06	8827	CDCP1	0.00144668	21.3217	0.0106	14,734 European ancestry individuals
rs573808300	A	G	A	G	-0.2998	0.0251865	0.0121	0.00464556	7	90144890	STEAP1	0.894672	0.190237	SIHL	GCST90274775	7	89774204	0.0599	5.59e-07	11718	CDCP1	0.001699	25.0467	0.0121	14,734 European ancestry individuals
rs59872649	A	G	A	G	-0.1093	0.00749298	0.0652	0.0933293	2	147672815	ACVR2A	0.86529	0.0441689	SIHL	GCST90274775	2	148430383	0.0232	2.46e-06	14734	CDCP1	0.00150568	22.1925	0.0652	14,734 European ancestry individuals
rs61782461	T	C	T	C	-0.2176	-0.213943	0.9829	0.993438	1	101338773	S1PR1	0.182631	0.160534	SIHL	GCST90274775	1	101804329	0.0471	3.84e-06	14286	CDCP1	0.001448	21.3411	0.0171	14,734 European ancestry individuals
rs6452820	A	G	A	G	-0.0738	-0.0104981	0.8367	0.7971	5	73115508	TMEM171	0.740853	0.0317428	SIHL	GCST90274775	5	72411335	0.0159	3.46e-06	14286	CDCP1	0.00146152	21.5407	0.1633	14,734 European ancestry individuals
rs672806	A	G	A	G	0.0816	0.0121869	0.4097	0.396226	11	126318510	DCPS	0.641821	0.0261997	SIHL	GCST90274775	11	126188405	0.0116	2e-12	14286	CDCP1	0.00335065	49.4772	0.4097	14,734 European ancestry individuals
rs6991332	T	C	T	C	-0.0579	-0.0411644	0.6455	0.646725	8	61024994	CLVS1	0.123573	0.026731	SIHL	GCST90274775	8	61937553	0.0119	1.14e-06	14286	CDCP1	0.00160578	23.6703	0.3545	14,734 European ancestry individuals
rs74811341	T	C	T	C	-0.1323	0.0753421	0.0513	0.0539173	17	40564574	CCR7	0.186504	0.0570345	SIHL	GCST90274775	17	38720826	0.0277	1.79e-06	14734	CDCP1	0.00154742	22.8087	0.0513	14,734 European ancestry individuals
rs7506429	A	C	A	C	0.0737	0.0790131	0.7965	0.800083	18	22411356	CTAGE1	0.013508	0.031988	SIHL	GCST90274775	18	19991319	0.0144	3.09e-07	14286	CDCP1	0.00177648	26.1909	0.2035	14,734 European ancestry individuals
rs7618923	T	C	T	C	-0.1738	-0.0237331	0.1811	0.186688	3	45089233	CDCP1	0.473022	0.0330742	SIHL	GCST90274775	3	45130725	0.0151	1.18e-30	14286	CDCP1	0.00892023	132.461	0.1811	14,734 European ancestry individuals
rs9272226	T	C	T	C	-0.0933	-0.0484701	0.6505	0.660428	6	32634619	HLA-DQA1	0.0723802	0.026977	SIHL	GCST90274775	6	32602396	0.0118	2.64e-15	14733	CDCP1	0.00422941	62.5087	0.3495	14,734 European ancestry individuals
rs10067443	T	C	T	C	-0.0753	0.0289949	0.8011	0.816866	5	19244223	CDH18	0.380499	0.0330623	SIHL	GCST90274795	5	19244332	0.0149	4.33e-07	14296	IL-10	0.00178331	25.5362	0.1989	14,744 European ancestry individuals
rs12123181	A	G	A	G	-0.0996	0.0338195	0.2042	0.212446	1	206781221	IL10	0.283619	0.0315414	SIHL	GCST90274795	1	206954566	0.0151	4.22e-11	14296	IL-10	0.0030341	43.5015	0.2042	14,744 European ancestry individuals
rs138203589	T	G	T	G	0.1937	0.156207	0.0455	0.0256169	2	125181697	CNTNAP5	0.0541178	0.0811088	SIHL	GCST90274795	2	125939274	0.0418	3.59e-06	14730	IL-10	0.00149982	21.4707	0.0455	14,744 European ancestry individuals
rs148332061	C	G	C	G	0.1112	0.0183673	0.1005	0.143836	7	551120	PRKAR1B	0.620545	0.0370997	SIHL	GCST90274795	7	590757	0.0239	3.28e-06	13232	IL-10	0.00151197	21.6448	0.1005	14,744 European ancestry individuals
rs150408090	A	G	A	G	0.3666	0.12886	0.9898	0.970945	6	122388363	HSF2	0.0942953	0.0770158	SIHL	GCST90274795	6	122709508	0.0761	1.45e-06	12313	IL-10	0.00162068	23.2036	0.0102	14,744 European ancestry individuals
rs17654493	T	C	T	C	0.2951	-0.272337	0.014	0.0111323	6	18825648	RNF144B	0.025613	0.122013	SIHL	GCST90274795	6	18825879	0.0626	2.43e-06	12313	IL-10	0.00155203	22.2192	0.014	14,744 European ancestry individuals
rs188535859	T	C	T	C	-0.2351	-0.0866196	0.0174	0.0146994	2	200863660	CLK1	0.410211	0.105182	SIHL	GCST90274795	2	201728383	0.0486	1.32e-06	14741	IL-10	0.00163421	23.3976	0.0174	14,744 European ancestry individuals
rs3135932	A	G	A	G	-0.1597	-0.00802089	0.823	0.798182	11	117993348	IL10RA	0.80141	0.0318892	SIHL	GCST90274795	11	117864063	0.0154	3.39e-25	14744	IL-10	0.00746619	107.525	0.177	14,744 European ancestry individuals
rs3769274	A	G	A	G	0.0771	-0.0297591	0.8403	0.853308	2	172893258	RAPGEF4	0.411828	0.0362616	SIHL	GCST90274795	2	173757986	0.0162	1.94e-06	14742	IL-10	0.00158189	22.6474	0.1597	14,744 European ancestry individuals
rs385697	T	C	T	C	0.0555	0.037368	0.6126	0.57791	6	7879794	BMP6	0.149898	0.025952	SIHL	GCST90274795	6	7880027	0.0119	3.1e-06	14727	IL-10	0.00151921	21.7486	0.3874	14,744 European ancestry individuals
rs389239	A	G	A	G	-0.0574	0.0273055	0.6162	0.6239	6	169064980	THBS2	0.306574	0.0267062	SIHL	GCST90274795	6	169465075	0.0125	4.39e-06	14296	IL-10	0.00147282	21.0835	0.3838	14,744 European ancestry individuals
rs398518	A	G	A	G	-0.1293	0.005699	0.9146	0.913859	3	8913275	RAD18	0.901757	0.0461674	SIHL	GCST90274795	3	8954959	0.0218	3.01e-09	14296	IL-10	0.00245472	35.1741	0.0854	14,744 European ancestry individuals
rs4655953	A	G	A	G	0.0565	0.0247782	0.3683	0.376138	1	87367012	LMO4	0.347475	0.0263738	SIHL	GCST90274795	1	87832695	0.0121	3.02e-06	14722	IL-10	0.00152282	21.8004	0.3683	14,744 European ancestry individuals
rs66624860	T	C	T	C	0.0681	-0.0116998	0.2791	0.39187	8	60948480	CHD7	0.655585	0.0262317	SIHL	GCST90274795	8	61861039	0.0143	1.91e-06	12799	IL-10	0.00158387	22.6757	0.2791	14,744 European ancestry individuals
rs67037615	T	C	T	C	-0.1528	0.0426626	0.8893	0.809063	6	32485386	HLA-DRB5	0.194431	0.0328785	SIHL	GCST90274795	6	32453163	0.0196	6.39e-15	14296	IL-10	0.00423329	60.7678	0.1107	14,744 European ancestry individuals
rs72701782	A	G	A	G	0.0981	0.0129858	0.0999	0.126447	4	184383718	IRF2	0.739546	0.0390605	SIHL	GCST90274795	4	185304872	0.0211	3.33e-06	14296	IL-10	0.00150974	21.6129	0.0999	14,744 European ancestry individuals
rs79438518	A	T	A	T	-0.2845	-0.370406	0.0122	0.00153601	9	18625668	ADAMTSL1	0.275832	0.339906	SIHL	GCST90274795	9	18625666	0.0618	4.15e-06	13809	IL-10	0.00148023	21.1898	0.0122	14,744 European ancestry individuals
rs9266257	C	G	C	G	-0.065	0.00138247	0.6959	0.723123	6	31358109	HLA-B	0.961576	0.028696	SIHL	GCST90274795	6	31325886	0.0129	4.69e-07	14728	IL-10	0.00177281	25.3855	0.3041	14,744 European ancestry individuals
rs10091841	T	G	T	G	0.064	0.0205381	0.4945	0.407189	8	9246754	PPP1R3B	0.434965	0.0263064	SIHL	GCST90274796	8	9104264	0.0135	2.13e-06	11345	IL-10RA	0.0019771	22.4707	0.4945	11,793 European ancestry individuals
rs143313574	T	C	T	C	-0.3868	-0.126521	0.0107	0.0260582	16	5197085	EEF2KMT	0.119736	0.0813178	SIHL	GCST90274796	16	5247086	0.0841	4.24e-06	9956	IL-10RA	0.00186109	21.1497	0.0107	11,793 European ancestry individuals
rs17832137	A	G	A	G	0.1676	-0.00908907	0.0481	0.0528936	14	54538817	CGRRF1	0.874747	0.0576601	SIHL	GCST90274796	14	55005535	0.0343	1.03e-06	10289	IL-10RA	0.00210011	23.8717	0.0481	11,793 European ancestry individuals
rs180893431	A	C	A	C	0.4057	-0.149994	0.9896	0.997478	6	77994030	MEI4	0.574604	0.267234	SIHL	GCST90274796	6	78703747	0.0865	2.73e-06	9340	IL-10RA	0.00193523	21.9938	0.0104	11,793 European ancestry individuals
rs286605	T	G	T	G	0.0623	-0.0205855	0.5891	0.576571	5	155064079	KIF4B	0.426898	0.0259097	SIHL	GCST90274796	5	154443639	0.0131	1.98e-06	11793	IL-10RA	0.00198959	22.6129	0.4109	11,793 European ancestry individuals
rs3135932	A	G	A	G	-0.0844	-0.00802089	0.8171	0.798182	11	117993348	IL10RA	0.80141	0.0318892	SIHL	GCST90274796	11	117864063	0.0168	5.07e-07	11793	IL-10RA	0.00221971	25.2342	0.1829	11,793 European ancestry individuals
rs41272625	T	G	T	G	0.082	0.0518063	0.1526	0.102243	3	158822502	MFSD1	0.219782	0.0422182	SIHL	GCST90274796	3	158540291	0.0179	4.63e-06	11784	IL-10RA	0.00184635	20.9819	0.1526	11,793 European ancestry individuals
rs6670799	A	G	A	G	-0.1247	0.00970771	0.0839	0.0966906	1	56100680	PLPP3	0.824889	0.0438743	SIHL	GCST90274796	1	56566352	0.0252	7.48e-07	11345	IL-10RA	0.00215373	24.4825	0.0839	11,793 European ancestry individuals
rs74719858	A	G	A	G	0.3915	-0.0292457	0.9853	0.962234	14	65940970	FUT8	0.665971	0.0677476	SIHL	GCST90274796	14	66407688	0.0823	1.97e-06	10858	IL-10RA	0.00199065	22.6249	0.0147	11,793 European ancestry individuals
rs80137559	T	C	T	C	0.2347	0.0228966	0.9822	0.975342	10	18046174	SLC39A12	0.781155	0.0824169	SIHL	GCST90274796	10	18335103	0.0511	4.37e-06	11791	IL-10RA	0.00185598	21.0915	0.0178	11,793 European ancestry individuals
rs10101219	C	G	C	G	-0.4015	0.1422	0.9895	0.986027	8	98906440	STK3	0.196003	0.109975	SIHL	GCST90274841	8	99918668	0.0847	2.13e-06	9540	TNFRSF9	0.00190336	22.4662	0.0105	11,784 European ancestry individuals
rs10178845	A	G	A	G	-0.0682	0.00188692	0.3043	0.345457	2	8303673	ID2	0.944078	0.0269	SIHL	GCST90274841	2	8443803	0.0144	2.18e-06	11765	TNFRSF9	0.00190004	22.4269	0.3043	11,784 European ancestry individuals
rs10744409	A	G	A	G	0.064	-0.00687794	0.4447	0.411527	12	129298893	TMEM132D	0.790965	0.0259489	SIHL	GCST90274841	12	129783438	0.0131	1.03e-06	11764	TNFRSF9	0.00202154	23.864	0.4447	11,784 European ancestry individuals
rs11202989	T	C	T	C	-0.0995	0.0102931	0.1219	0.186595	10	89121169	CH25H	0.754215	0.0328764	SIHL	GCST90274841	10	90880926	0.0212	2.69e-06	11336	TNFRSF9	0.00186598	22.0242	0.1219	11,784 European ancestry individuals
rs118083884	A	G	A	G	0.3284	-0.244356	0.019	0.00750816	17	16619608	ZNF624	0.100055	0.148582	SIHL	GCST90274841	17	16522922	0.0668	8.83e-07	9785	TNFRSF9	0.00204695	24.1646	0.019	11,784 European ancestry individuals
rs12227836	A	G	A	G	-0.0669	0.00223583	0.3517	0.396502	12	66822207	GRIP1	0.932148	0.02626	SIHL	GCST90274841	12	67215987	0.014	1.77e-06	11336	TNFRSF9	0.00193419	22.8309	0.3517	11,784 European ancestry individuals
rs12874404	A	G	A	G	-0.1402	-0.0306881	0.9406	0.964662	13	108341146	RP11-153I24.5	0.66221	0.0702464	SIHL	GCST90274841	13	108993494	0.0296	2.17e-06	11336	TNFRSF9	0.00190034	22.4305	0.0594	11,784 European ancestry individuals
rs140214797	T	G	T	G	0.2317	-0.0608125	0.9796	0.985389	4	28153463	STIM2	0.576952	0.109014	SIHL	GCST90274841	4	28155085	0.0504	4.28e-06	11769	TNFRSF9	0.00179043	21.1309	0.0204	11,784 European ancestry individuals
rs143274881	A	T	A	T	-0.3325	0.00536054	0.9767	0.977221	13	58180487	PCDH17	0.95003	0.0855381	SIHL	GCST90274841	13	58754621	0.0719	3.76e-06	9353	TNFRSF9	0.00181168	21.3822	0.0233	11,784 European ancestry individuals
rs146380867	A	G	A	G	0.3742	-0.0418586	0.0105	0.00344605	8	49276126	C8orf22	0.847297	0.217371	SIHL	GCST90274841	8	50188685	0.0814	4.29e-06	10849	TNFRSF9	0.0017903	21.1293	0.0105	11,784 European ancestry individuals
rs150949259	A	G	A	G	0.375	-0.0193901	0.0104	0.013879	3	178150971	KCNMB2	0.859831	0.109804	SIHL	GCST90274841	3	177868759	0.0809	3.56e-06	8674	TNFRSF9	0.0018202	21.4828	0.0104	11,784 European ancestry individuals
rs1776354	A	G	A	G	-0.1301	0.0314251	0.5203	0.547418	1	7912141	TNFRSF9	0.223268	0.025803	SIHL	GCST90274841	1	7972201	0.013	1.41e-23	11783	TNFRSF9	0.00842823	100.137	0.4797	11,784 European ancestry individuals
rs1846520	A	G	A	G	-0.1626	0.0526959	0.9533	0.934919	8	117320825	SLC30A8	0.308153	0.0517081	SIHL	GCST90274841	8	118333064	0.0313	2.05e-07	11782	TNFRSF9	0.00228509	26.9823	0.0467	11,784 European ancestry individuals
rs192538756	A	T	A	T	0.1189	-0.0404876	0.8742	0.85718	20	2648748	NOP56	0.277965	0.0373192	SIHL	GCST90274841	20	2629394	0.0242	8.96e-07	9453	TNFRSF9	0.00204451	24.1357	0.1258	11,784 European ancestry individuals
rs2579649	A	C	A	C	-0.0968	0.00580741	0.1322	0.154378	2	119469205	SCTR	0.870022	0.035491	SIHL	GCST90274841	2	120226781	0.0199	1.15e-06	11336	TNFRSF9	0.00200409	23.6576	0.1322	11,784 European ancestry individuals
rs2854008	A	G	A	G	0.0926	-0.0622135	0.2629	0.168522	6	31344761	HLA-B	0.0684227	0.0341418	SIHL	GCST90274841	6	31312538	0.0149	5.14e-10	11784	TNFRSF9	0.00326717	38.6167	0.2629	11,784 European ancestry individuals
rs3184504	T	C	T	C	0.0681	-0.0498392	0.476	0.407293	12	111446804	SH2B3	0.0549832	0.0259714	SIHL	GCST90274841	12	111884608	0.013	1.62e-07	11784	TNFRSF9	0.00232349	27.4368	0.476	11,784 European ancestry individuals
rs4976685	A	G	A	G	-0.0693	-0.0316855	0.6695	0.669989	5	177339176	LMAN2	0.243655	0.0271769	SIHL	GCST90274841	5	176766177	0.0139	6.18e-07	11763	TNFRSF9	0.00210507	24.8521	0.3305	11,784 European ancestry individuals
rs57700441	C	G	C	G	-0.1155	0.0153455	0.901	0.840594	14	63246640	RHOJ	0.661945	0.0350972	SIHL	GCST90274841	14	63713358	0.0228	4.07e-07	11773	TNFRSF9	0.00217317	25.6579	0.099	11,784 European ancestry individuals
rs72850206	A	T	A	T	-0.1438	0.0592219	0.0736	0.0340107	11	2610944	KCNQ1	0.401472	0.0705866	SIHL	GCST90274841	11	2632174	0.0281	3.1e-07	11336	TNFRSF9	0.00221761	26.1837	0.0736	11,784 European ancestry individuals
rs72964492	A	C	A	C	0.3111	-0.00926238	0.9869	0.996937	4	152730077	TIGD4	0.96761	0.228105	SIHL	GCST90274841	4	153651229	0.065	1.7e-06	9983	TNFRSF9	0.00194032	22.9034	0.0131	11,784 European ancestry individuals
rs75246422	T	C	T	C	-0.0982	-0.028798	0.1231	0.135781	5	174752757	MSX2	0.439576	0.0372593	SIHL	GCST90274841	5	174179760	0.0203	1.32e-06	11784	TNFRSF9	0.00198204	23.3968	0.1231	11,784 European ancestry individuals
rs76428106	T	C	T	C	-0.2714	-0.062023	0.9828	0.987358	13	28029870	FLT3	0.598078	0.117654	SIHL	GCST90274841	13	28604007	0.0593	4.72e-06	10849	TNFRSF9	0.00177453	20.9429	0.0172	11,784 European ancestry individuals
rs7737635	A	G	A	G	0.0924	0.0322734	0.1947	0.137503	5	124994035	ZNF608	0.391594	0.0376705	SIHL	GCST90274841	5	124329728	0.0201	4.29e-06	9453	TNFRSF9	0.00179027	21.129	0.1947	11,784 European ancestry individuals
rs7858310	A	G	A	G	0.0707	0.0309493	0.7165	0.691406	9	85102322	NTRK2	0.263728	0.0276921	SIHL	GCST90274841	9	87717237	0.0152	3.3e-06	11336	TNFRSF9	0.00183273	21.6311	0.2835	11,784 European ancestry individuals
rs8005108	C	G	C	G	0.0889	0.019319	0.2828	0.263774	14	20241834	OR11H4	0.51371	0.0295818	SIHL	GCST90274841	14	20709993	0.0182	1.04e-06	9453	TNFRSF9	0.00202081	23.8554	0.2828	11,784 European ancestry individuals
rs9669611	T	C	T	C	0.0703	-0.0169779	0.2853	0.256239	12	6394620	LTBR	0.560596	0.0291739	SIHL	GCST90274841	12	6503786	0.015	2.78e-06	11783	TNFRSF9	0.00186064	21.9611	0.2853	11,784 European ancestry individuals
rs1013434	T	C	T	C	-0.0732	0.0256331	0.2201	0.234894	21	39112084	PSMG1	0.396556	0.0302352	SIHL	GCST90274812	21	40484010	0.0158	3.61e-06	11783	IL-33	0.00255326	21.4587	0.2201	11,793 European ancestry individuals
rs10415966	A	C	A	C	-0.1184	0.0128063	0.1177	0.0778753	19	14188927	ADGRL1	0.788127	0.0476524	SIHL	GCST90274812	19	14299739	0.0233	3.74e-07	10281	IL-33	0.0030701	25.8159	0.1177	11,793 European ancestry individuals
rs112495884	A	G	A	G	0.3432	0.0389688	0.0112	0.01897	18	75647160	SMIM21	0.677935	0.0938367	SIHL	GCST90274812	18	73359115	0.0748	4.47e-06	10858	IL-33	0.00250437	21.0469	0.0112	11,793 European ancestry individuals
rs13336496	A	C	A	C	0.0936	0.124998	0.8755	0.916141	16	79457679	MAF	0.00854142	0.0475299	SIHL	GCST90274812	16	79491576	0.0203	4.01e-06	11780	IL-33	0.00252905	21.2548	0.1245	11,793 European ancestry individuals
rs17149396	C	G	C	G	0.1833	0.172749	0.0307	0.0105823	7	24383826	NPY	0.156577	0.121939	SIHL	GCST90274812	7	24423445	0.04	4.59e-06	11789	IL-33	0.00249813	20.9943	0.0307	11,793 European ancestry individuals
rs62556318	C	G	C	G	0.1308	0.0089983	0.9172	0.845786	9	21663052	MTAP	0.804258	0.0363068	SIHL	GCST90274812	9	21663051	0.0277	2.34e-06	11345	IL-33	0.00265216	22.2922	0.0828	11,793 European ancestry individuals
rs66755903	A	G	A	G	-0.0752	0.0414779	0.2321	0.239198	8	86983693	CNBD1	0.169011	0.0301572	SIHL	GCST90274812	8	87995921	0.0162	3.45e-06	11345	IL-33	0.00256323	21.5428	0.2321	11,793 European ancestry individuals
rs7742625	C	G	C	G	0.0691	0.0213919	0.6997	0.665174	6	38752074	DNAH8	0.433887	0.0273359	SIHL	GCST90274812	6	38719850	0.0148	3.03e-06	11345	IL-33	0.002593	21.7936	0.3003	11,793 European ancestry individuals
rs77792454	T	C	T	C	-0.1166	0.0115225	0.1064	0.111845	6	156551127	ARID1B	0.777814	0.0408355	SIHL	GCST90274812	6	156872261	0.0255	4.82e-06	8817	IL-33	0.00248732	20.9032	0.1064	11,793 European ancestry individuals
rs78455659	A	G	A	G	0.1259	-0.0610808	0.9273	0.882881	12	96046036	LTA4H	0.133164	0.0406733	SIHL	GCST90274812	12	96439814	0.0273	3.99e-06	11345	IL-33	0.00253001	21.2629	0.0727	11,793 European ancestry individuals
rs8042883	T	C	T	C	-0.0681	0.00317706	0.5496	0.554977	15	66677933	SMAD6	0.901915	0.0257789	SIHL	GCST90274812	15	66970271	0.0135	4.55e-07	11345	IL-33	0.00302557	25.4404	0.4504	11,793 European ancestry individuals
rs10140592	A	G	A	G	0.2704	0.0302106	0.0209	0.0265088	14	69984756	SMOC1	0.709586	0.0811212	SIHL	GCST90274824	14	70451473	0.0553	1.01e-06	13753	MCP-4	0.0016202	23.9058	0.0209	14,736 European ancestry individuals
rs115511138	A	G	A	G	0.1956	0.199511	0.9694	0.991271	4	114645835	UGT8	0.147246	0.137657	SIHL	GCST90274824	4	115566991	0.042	3.21e-06	13944	MCP-4	0.00146997	21.686	0.0306	14,736 European ancestry individuals
rs12075	A	G	A	G	0.189	0.0384368	0.5553	0.532219	1	159205564	ACKR1	0.134213	0.025664	SIHL	GCST90274824	1	159175354	0.0114	9.89e-62	14733	MCP-4	0.0183145	274.824	0.4447	14,736 European ancestry individuals
rs144118870	A	G	A	G	0.1749	-0.0191701	0.963	0.960088	6	31247030	HLA-C	0.767361	0.0648018	SIHL	GCST90274824	6	31214807	0.0368	2.01e-06	14735	MCP-4	0.00153083	22.5853	0.037	14,736 European ancestry individuals
[truncated: 1,381 more rows]

## Sheet: Sheet9.
Supplementary Table 4C. Horizontal error testing of 91 inflammatory proteins on SIHL.
[truncated: 92 more rows]

[truncated: 13 more sheets: Sheet10., Sheet11, Sheet12., Sheet13., Sheet14, Sheet15, Sheet16, Sheet17., Sheet18, Sheet19, Sheet20, Sheet21, Sheet22]
